# Supplementary material for: Listeria monocytogenes faecal carriage is common and depends on the gut microbiota
Source: Nat Commun. 2021 Nov 24;12:6826. doi: 10.1038/s41467-021-27069-y (PMC8613254; doi:10.1038/s41467-021-27069-y)
Supplement: Supplementary file 4 — Supplementary Data 1 [file 41467_2021_27069_MOESM4_ESM.txt]

hly_EGDe_reference GTGGAGAAAAAGAAGAAATCCATCAATCAAAATAATGCAGACATTCAAGTTGTGAATGCA	360
PCR_product_1 ------------------------------------------------------------	0
PCR_product_2 ------------------------------------------------------------	0
PCR_product_3 --------------------------------------------------------TTAG	4
PCR_product_4 ------------------------------------------------------TTTGAG	6
PCR_product_5 ------------------------------------------------------------	0
PCR_product_6 -----------------------------------------------------------A	1
PCR_product_7 ------------------------------------------------------------	0
PCR_product_8 ------------------------------------------------------------	0
PCR_product_9 ------------------------------------------------------------	0
PCR_product_10 ------------------------------------------------------------	0
hly_EGDe_reference ATTTCGAGCCTAACCTATCCAGGTGCTCTCGTAAAAGCG-AATTCGGAATTAGTAGAAAA	419
PCR_product_1 ----------TACCTATCCAGGGTGCTCTCGTAAAAGCG-AATTCGGAATTAGTAGAAAA	49
PCR_product_2 ----------CACCTATCCAGGGTGCTCTCGTAAAAGCGAATTCGCGAATTAGTAGAAAA	50
PCR_product_3 ATTTCGAGCCTAACCTATCCAGGTGCTCTCGTAAAAGCG-AATTCGGAATTAGTAGAAAA	63
PCR_product_4 ATTTCGAGCCTAACCTATCCAGGTGCTCTCGTAAAAGCG-AATTCGGAATTAGTAGAAAA	65
PCR_product_5 ----------------------------TCCTCAAAAGCGAATTCGGAATTAGTAGAAAA	32
PCR_product_6 ATTTCGAACCTAACCTATCCGGGTGCTCTCGTAAAAGCG-AATTCGGAATTAGTAGAAAA	60
PCR_product_7 -------GAGCTACCTATCCAGGTGCTCTCGTAAAAGCG-AATTCGGAATTAGTAGAAAA	52
PCR_product_8 -------GAGCTACCTATCCAGGTGCTCTCGTAAAAGCG-AATTCGGAATTAGTAGAAAA	52
PCR_product_9 -----------TACCTATCCAGGTGCTCTCGTAAAAGCG-AATTCGGAATTAGTAGAAAA	48
PCR_product_10 -----------CTACTATCCAGGTGCTCTCGTAAAAGCG-AATTCGGAATTAGTAGAAAA	48
** * *** * * **************
hly_EGDe_reference TCAACCAGATGTTCTCCCTGTAAAACGTGATTCATTAACACTCAGCATTGATTTGCCAGG	479
PCR_product_1 TCAACCAGATGTTCTCCCTGTAAAACGTGATTCATTAACACTCAGCATTGATTTGCCAGG	109
PCR_product_2 TCAACCAGATGTTCTCCCTGTAAAACGTGATTCATTAACACTCAGCATTGATTTGCCAGG	110
PCR_product_3 TCAACCAGATGTTCTCCCTGTAAAACGTGATTCATTAACACTCAGCATTGATTTGCCAGG	123
PCR_product_4 TCAACCAGATGTTCTCCCTGTAAAACGTGATTCATTAACACTCAGCATTGATTTGCCAGG	125
PCR_product_5 TCAACCAGATGTTCTCCCTGTAAAACGTGATTCATTAACACTCAGCATTGATTTGCCAGG	92
PCR_product_6 TCAACCAGATGTTCTCCCTGTAAAACGTGATTCATTAACACTCAGCATTGATTTGCCAGG	120
PCR_product_7 TCAACCAGATGTTCTCCCTGTAAAACGTGATTCATTAACACTCAGCATTGATTTGCCAGG	112
PCR_product_8 TCAACCAGATGTTCTCCCTGTAAAACGTGATTCATTAACACTCAGCATTGATTTGCCAGG	112
PCR_product_9 TCAACCAGATGTTCTCCCTGTAAAACGTGATTCATTAACACTCAGCATTGATTTGCCAGG	108
PCR_product_10 TCAACCAGATGTTCTCCCTGTAAAACGTGATTCATTAACACTCAGCATTGATTTGCCAGG	108
************************************************************
hly_EGDe_reference TATGACTAATCAAGACAATAAAATCGTTGTAAAAAA-TGCCACTAAATCAAACGTTAACA	538
PCR_product_1 TATGACTAATCAAGACAATAAAATCGTTGTAAAAAA-TGCCACTAAATCAAACGTTAACA	168
PCR_product_2 TATGACTAATCAAGACAATAAAATCGTTGTAAAAAA-TGCCACTAAATCAAACGTTAACA	169
PCR_product_3 TATGACTAATCAAGACAATAAAATCGTTGTAAAAAA-TGCCACTAAATCAAACGTTAACA	182
PCR_product_4 TATGACTAATCAAGACAATAAAATCGTTGTAAAAAA-TGCCACTAAATCAAACGTTAACA	184
PCR_product_5 TATGACTAATCAAGACAATAAAATCGTTGTAAAAAATCGCCACTAAATCAAACGTTAACA	152
PCR_product_6 TATGACTAATCAAGACAATAAAATCGTTGTAAAAAA-TGCCACTAAATCAAACGTTAACA	179
PCR_product_7 TATGACTAATCAAGACAATAAAATCGTTGTAAAAAA-TGCCACTAAATCAAACGTTAACA	171
PCR_product_8 TATGACTAATCAAGACAATAAAATCGTTGTAAAAAA-TGCCACTAAATCAAACGTTAACA	171
PCR_product_9 TATGACTAATCAAGACAATAAAATCGTTGTAAAAAA-TGCCACTAAATCAAACGTTAACA	167
PCR_product_10 TATGACTAATCAAGACAATAAAATCGTTGTAAAAAA-TGCCACTAAATCAAACGTTAACA	167
************************************ **********************
hly_EGDe_reference ACGCAGTAAATACATTAGTGGAAAGATGGAATGAAAAATATGCTCAAGCTTATCCAAATG	598
PCR_product_1 ACGCAGTAAATACATTAGTGGAAAGATGGAATGAAAAATATGCTCAAGCTTATCCAAATG	228
PCR_product_2 ACGCAGTAAATACATTAGTGGAAAGATGGAATGAAAAATATGCTCAAGCTTATCCAAATG	229
PCR_product_3 ACGCAGTAAATACATTAGTGGAAAGATGGAATGAAAAATATGCTCAAGCTTATCCAAATG	242
PCR_product_4 ACGCAGTAAATACATTAGTGGAAAGATGGAATGAAAAATATGCTCAAGCTTATCCAAATG	244
PCR_product_5 ACGCAGTAAATACATTAGTGGAAAGATGGAATGAAAAATATGCTCAAGCTTATCCAAATG	212
PCR_product_6 ACGCAGTAAATACATTAGTGGAAAGATGGAATGAAAAATATGCTCAAGCTTATCCAAATG	239
PCR_product_7 ACGCAGTAAATACATTAGTGGAAAGATGGAATGAAAAATATGCTCAAGCTTATCCAAATG	231
PCR_product_8 ACGCAGTAAATACATTAGTGGAAAGATGGAATGAAAAATATGCTCAAGCTTATCCAAATG	231
PCR_product_9 ACGCAGTAAATACATTAGTGGAAAGATGGAATGAAAAATATGCTCAAGCTTATCCAAATG	227
PCR_product_10 ACGCAGTAAATACATTAGTGGAAAGATGGAATGAAAAATATGCTCAAGCTTATCCAAATG	227
************************************************************
hly_EGDe_reference TAAGTGCAAAAATTGATTATGATGACGAAATGGCTTA-CAGTGAATCACA-ATTAATTGC	656
PCR_product_1 TAAGTGCAAAAATTGATTATGATGACGAAATGGCTTA-CAGTGAATCACA-ATTAATTGC	286
PCR_product_2 TAAGTGCAAAAATTGATTATGATGACGAAATGGCTTA-CAGTGAATCACA-ATTAATTGC	287
PCR_product_3 TAAGTGCAAAAATTGATTATGATGACGAAATGGCTTA-CAGTGAATCACA-ATTAATTGC	300
PCR_product_4 TAAGTGCAAAAATTGATTATGATGACGAAATGGCTTA-CAGTGAATCACA-ATTAATTGC	302
PCR_product_5 TAAGTGCAAAAATCGATTATGATGACGAAATCGGCTTACAGTGAATCACAATTAATTCGC	272
PCR_product_6 TAAGTGCAAAAATTGATTATGATGACGAAATGGCTTA-CAGTGAATCACA-ATTAATTGC	297
PCR_product_7 TAAGTGCAAAAATTGATTATGATGACGAAATGGCTTA-CAGTGAATCACA-ATTAATTGC	289
PCR_product_8 TAAGTGCAAAAATTGATTATGATGACGAAATGGCTTA-CAGTGAATCACA-ATTAATTGC	289
PCR_product_9 TAAGTGCAAAAATTGATTATGATGACGAAATGGCTTA-CAGTGAATCACA-ATTAATTGC	285
PCR_product_10 TAAGTGCAAAAATTGATTATGATGACGAAATGGCTTA-CAGTGAATCACA-ATTAATTGC	285
************* ***************** * * ************ * * * **
hly_EGDe_reference GAAATTTGGTACAGCATTTAAAGCTGTAAATAATAGCTTGAATGTAAACTTCGGCGCAAT	716
PCR_product_1 GAAATTTGGTACAGCATTTAAAGCTGTAAATAATAGCTTGAATGTAAACTTCGGCGCAAT	346
PCR_product_2 GAAATTTGGTACAGCATTTAAAGCTGTAAATAATAGCTTGAATGTAAACTTCGGCGCAAT	347
PCR_product_3 GAAATTTGGTACAGCATTTAAAGCTGTAAATAATAGCTTGAATGTAAACTTCGGCGCAAT	360
PCR_product_4 GAAATTTGGTACAGCATTTAAAGCTGTAAATAATAGCTTGAATGTAAACTTCGGCGCAAT	362
PCR_product_5 GAAATTTGGTACAGCATTTAAAGCTGTAAATAATAGCTTGAATGTAAACTTCGGCGCAAT	332
PCR_product_6 GAAATTTGGTACAGCATTTAAAGCTGTAAATAATAGCTTGAATGTAAACTTCGGCGCAAT	357
PCR_product_7 GAAATTTGGTACAGCATTTAAAGCTGTAAATAATAGCTTGAATGTAAACTTCGGCGCAAT	349
PCR_product_8 GAAATTTGGTACAGCATTTAAAGCTGTAAATAATAGCTTGAATGTAAACTTCGGCGCAAT	349
PCR_product_9 GAAATTTGGTACAGCATTTAAAGCTGTAAATAATAGCTTGAATGTAAACTTCGGCGCAAT	345
PCR_product_10 GAAATTTGGTACAGCATTTAAAGCTGTAAATAATAGCTTGAATGTAAACTTCGGCGCAAT	345
************************************************************
hly_EGDe_reference CAGTGAAGGGAAAATGCAAGAAGAAGTCATTAGTTTTAAACAAATTTACTATAACGTGAA	776
PCR_product_1 CAGTGAAGGGAAAATGCAAGAAGAAGTCATTAGTTTTAAACAAATTTACTATAACGTGAA	406
PCR_product_2 CAGTGAAGGGAAAATGCAAGAAGAAGTCATTAGTTTTAAACAAATTTACTATAACGTGAA	407
PCR_product_3 CAGTGAAGGGAAAATGCAAGAAGAAGTCATTAGTTTTAAACAAATTTACTATAACGTGAA	420
PCR_product_4 CAGTGAAGGGAAAATGCAAGAAGAAGTCATTAGTTTTAAACAAATTTACTATAACGTGAA	422
PCR_product_5 CAGTGAAGGGAAAATGCAAGAAGAAGTCATTAGTTTTAAACAAATTTACTATAACGTGAA	392
PCR_product_6 CAGTGAAGGGAAAATGCAAGAAGAAGTCATTAGTTTTAAACAAATTTACTATAACGTGAA	417
PCR_product_7 CAGTGAAGGGAAAATGCAAGAAGAAGTCATTAGTTTTAAACAAATTTACTATAACGTGAA	409
PCR_product_8 CAGTGAAGGGAAAATGCAAGAAGAAGTCATTAGTTTTAAACAAATTTACTATAACGTGAA	409
PCR_product_9 CAGTGAAGGGAAAATGCAAGAAGAAGTCATTAGTTTTAAACAAATTTACTATAACGTGAA	405
PCR_product_10 CAGTGAAGGGAAAATGCAAGAAGAAGTCATTAGTTTTAAACAAATTTACTATAACGTGAA	405
************************************************************
hly_EGDe_reference TGTTAATGAACCTACAAGACCTTCCAGATTTTTCGGCAAAGCTGTTACTAAAGAGCAGTT	836
PCR_product_1 TGTTAATGAACCTACAAGACCTTCCAGATTTTTCGGCAAAGCGTTT--------------	452
PCR_product_2 TGTTAATGAACCTACAAGACCTTCCAGATTTTTCGGCAAAGCTGTTACTAAAGA------	461
PCR_product_3 TGTTAATGAACCTACAAGACCTTCCAGATTTTTCGGCAAGTTTT----------------	464
PCR_product_4 TGTTAATGAACCTACAAGACCTTCCAGATTTTTCGGCAAGTT------------------	464
PCR_product_5 TGTTAATGAACCTACAAGACCTTCCAGATTTCTTCGGCAAAGCT----------------	436
PCR_product_6 TGTTAATGAACCTACAAGACCTTCCAGATTTTCGGCAAGCGG------------------	459
PCR_product_7 TGTTAATGAACCTACAAGACCTTCCAGATTTTTCGGCAAAGTTTT---------------	454
PCR_product_8 TGTTAATGAACCTACAAGACCTTCCAGATTTTTCGGCAAAGCTTTTT-------------	456
PCR_product_9 TGTTAATGAACCTACAAGACCTTCCAGATTTTTCGGCAAAGCGT----------------	449
PCR_product_10 TGTTAATGAACCTACAAGACCTTCCAGATTTTTCGGCAAACT------------------	447
*******************************
