# Supplementary material for: Listeria monocytogenes faecal carriage is common and depends on the gut microbiota
Source: Nat Commun. 2021 Nov 24;12:6826. doi: 10.1038/s41467-021-27069-y (PMC8613254; doi:10.1038/s41467-021-27069-y)
Supplement: Supplementary file 7 — Supplementary Data 4 [file 41467_2021_27069_MOESM7_ESM.xlsx]

## Sheet: Sheet1
mtgID	Geographical_location	SequencingMethod	Targeted_region	Environment	Biome	Environment_conditions
mgm4495996.3	USA	illumina	V3,V4	air	terrestrial biome	host_subject_id=DIO301;diet=High-fat;samp_store_loc=Turnbaugh_lab_402;sample_name=RYIA126;perturbation=DIO;body_habitat=Roux_limb;host_taxid=10090;body_product=Lumen;
mgm4495997.3	USA	illumina	V3,V4	air	terrestrial biome	diet=High-fat;samp_store_loc=Turnbaugh_lab_402;host_subject_id=DIO301;body_product=Lumen;host_taxid=10090;sample_name=RYIA127;body_habitat=Common_limb;perturbation=DIO;
mgm4495998.3	USA	illumina	V3,V4	air	terrestrial biome	host_subject_id=DIO301;samp_store_loc=Turnbaugh_lab_402;diet=High-fat;body_habitat=Ileum;perturbation=DIO;sample_name=RYIA128;body_product=Lumen;host_taxid=10090;
mgm4640370.3		illumina	V1,V2	air
mgm4672505.3	Botswana	454	V1-V4	built environment	Deserts and xeric shrubland biome	texture=98% sand;water_content_soil=0;water_content_soil_meth=estimate;tot_org_carb=0.024;sieving=not pooled or sieved;horizon=crust;samp_weight_dna_ext=0.4;slope_gradient=0;mgrast_id=mge143402;store_cond=dry, <24 hours;agrochem_addition=NONE;tot_org_c_meth=LECO total carbon. Most carbon in these soils is organic;tot_n_meth=LECO;sample_name=SG2cN;pool_dna_extracts=0;tot_n=0.0032;horizon_meth=crus…
mgm4672506.3	Botswana	454	V1-V4	built environment	Deserts and xeric shrubland biome	horizon=subsoil;sieving=not pooled or sieved;tot_org_carb=0.0032;water_content_soil_meth=estimate;water_content_soil=0;texture=98% sand;mgrast_id=mge143381;slope_gradient=0;samp_weight_dna_ext=0.4;pool_dna_extracts=0;sample_name=LG3sM;tot_n_meth=LECO;tot_org_c_meth=LECO total carbon. Most carbon in these soils is organic;agrochem_addition=NONE;store_cond=dry, <24 hours;soil_type=sand;tillage=NONE…
mgm4672507.3	Botswana	454	V1-V4	built environment	Deserts and xeric shrubland biome	mgrast_id=mge143456;slope_gradient=0;samp_weight_dna_ext=0.4;horizon=subsoil;sieving=not pooled or sieved;tot_org_carb=0.0877;water_content_soil_meth=estimate;water_content_soil=0;texture=98% sand;soil_type=sand;tillage=NONE;misc_param_1=env_package;cur_vegetation=Tree;texture_meth=estimate;horizon_meth=crust=0-1cm depth, subsoil=1-2cm depth;tot_n=0.0081;sample_name=T3sN;pool_dna_extracts=0;tot_o…
mgm4506665.3	USA	illumina	V3,V4	built environment	Temperate grasslands	pool_dna_extracts=no;sample_name=P31-LM-October2012;misc_param_6=136.425173267;misc_param_3=617.80474299;link_class_info=websoilsurvey.nrcs.usda.gov/app/WebSoilSurvey.aspx;misc_param_4=115.397702936;misc_param_5=52.2509349125;cur_vegetation=2.C.1.Nb.M054.G333;misc_param_1=env_package;water_content_soil_meth=gravimetric;cur_land_use=harvested grassland;sieving=8-2 mm;misc_param_fraction_uniq=LM_14…
mgm4506666.3	USA	illumina	V3,V4	built environment	Temperate grasslands	misc_param_5=71.7069965966;misc_param_4=159.590116255;misc_param_6=102.849925874;sample_name=P31-Micro-July2012;pool_dna_extracts=no;misc_param_3=896.774849449;link_class_info=websoilsurvey.nrcs.usda.gov/app/WebSoilSurvey.aspx;misc_param_17=18;tot_n=0.0916253626347;misc_param_18=0.863636363636;cur_vegetation=2.C.1.Nb.M054.G333;misc_param_1=env_package;ph_meth=pH meter, 1;water_content_soil=0.0574…
mgm4506667.3	USA	illumina	V3,V4	built environment	Temperate grasslands	horizon_meth=USDA Soil Survey;texture_meth=pipette;tillage=no;misc_param_7=672.283031636;soil_type=Webster silty clay loam;store_cond=(-80C) for 2 days;misc_param_ag_treatment=P;previous_land_use=row crop, ?-2007;misc_param_2=1432.82770085;local_class=Endoaquoll;extreme_event=2012 drought year;slope_gradient=0-3%;misc_param_ag_treatment_uniq=P_26;local_class_meth=USDA NRCS;mgrast_id=mge94646;cur_…
mgm4506668.3	USA	illumina	V3,V4	built environment	Temperate grasslands	tillage=no;misc_param_7=518.811787516;soil_type=Webster silty clay loam;texture_meth=pipette;horizon_meth=USDA Soil Survey;local_class=Endoaquoll;misc_param_16=1.11661859873;misc_param_2=3729.71511065;misc_param_12=17.0242389184;misc_param_ag_treatment=P;tot_n_meth=dry combustion;previous_land_use=row crop, ?-2007;store_cond=(-80C) for 3 months;misc_param_15=0.389348255082;mgrast_id=mge94457;slop…
mgm4506669.3	USA	illumina	V3,V4	built environment	Temperate grasslands	texture_meth=pipette;soil_type=Webster silty clay loam;misc_param_7=609.598225405;tillage=no;horizon_meth=USDA Soil Survey;misc_param_2=2013.0465751;local_class=Endoaquoll;store_cond=(-80C) for 2 days;previous_land_use=row crop, ?-2007;misc_param_ag_treatment=P;mgrast_id=mge94649;local_class_meth=USDA NRCS;slope_gradient=0-3%;misc_param_ag_treatment_uniq=P_24;extreme_event=2012 drought year;drain…
mgm4506670.3	USA	illumina	V3,V4	built environment	Temperate grasslands	fao_class=Phaeozem;misc_param_8=712.07886651;misc_param_11=7.83389608576;ph=7.74;soil_type_meth=USDA NRCS;crop_rotation=no;ph_meth=pH meter, 1;water_content_soil=0.145952109464;fire=no;texture=41.2, 32.9, 25.9;misc_param_9=79.5120506105;misc_param_fraction=SM;sieving=<0.25 mm;misc_param=4.83533287;misc_param_fraction_uniq=SM_13;horizon=Ap;water_content_soil_meth=gravimetric;cur_land_use=harvested…
mgm4506671.3	USA	illumina	V3,V4	built environment	Temperate grasslands	misc_param_2=1693.37872566;local_class=Endoaquoll;store_cond=(-80C) for 2 days;misc_param_ag_treatment=P;previous_land_use=row crop, ?-2007;texture_meth=pipette;tillage=no;misc_param_7=624.64253947;soil_type=Webster silty clay loam;horizon_meth=USDA Soil Survey;drainage_class=poorly drained;cur_vegetation_meth=USNVC;mgrast_id=mge94652;misc_param_ag_treatment_uniq=P_28;slope_gradient=0-3%;extreme_…
mgm4506672.3	USA	illumina	V3,V4	built environment	Temperate grasslands	misc_param_5=46.9809196629;misc_param_4=123.547578188;misc_param_3=676.365147097;link_class_info=websoilsurvey.nrcs.usda.gov/app/WebSoilSurvey.aspx;pool_dna_extracts=no;sample_name=P31-WS-July2012;misc_param_6=137.070333757;misc_param_17=18;tot_n=0.110295362771;misc_param_18=0.863636363636;misc_param_1=env_package;cur_vegetation=2.C.1.Nb.M054.G333;fire=no;ph_meth=pH meter, 1;water_content_soil=0.…
mgm4506673.3	USA	illumina	V3,V4	built environment	Temperate grasslands	drainage_class=poorly drained;cur_vegetation_meth=USNVC;mgrast_id=mge94655;local_class_meth=USDA NRCS;slope_gradient=0-3%;misc_param_ag_treatment_uniq=P_30;extreme_event=2012 drought year;misc_param_2=2615.1270653;local_class=Endoaquoll;store_cond=(-80C) for 2 days;previous_land_use=row crop, ?-2007;misc_param_ag_treatment=P;texture_meth=pipette;soil_type=Webster silty clay loam;misc_param_7=686.…
mgm4506674.3	USA	illumina	V3,V4	built environment	Temperate grasslands	texture_meth=pipette;soil_type=Nicollet loam;misc_param_7=149.791521176;tillage=no;horizon_meth=USDA Soil Survey;misc_param_2=2251.3678321;misc_param_12=21.6945289516;misc_param_16=1.27723694268;local_class=Hapludoll;misc_param_15=0.633633533394;store_cond=(-80C) for 3 months;previous_land_use=row crop, ?-2007;misc_param_ag_treatment=P;tot_n_meth=dry combustion;mgrast_id=mge94466;misc_param_14=4.…
mgm4506675.3	USA	illumina	V3,V4	built environment	Temperate grasslands	cur_vegetation=2.C.1.Nb.M054.G333;misc_param_1=env_package;sample_name=P46-LM-October2012;pool_dna_extracts=no;misc_param_6=86.1807314908;misc_param_3=154.977644029;link_class_info=websoilsurvey.nrcs.usda.gov/app/WebSoilSurvey.aspx;misc_param_4=20.6466829788;misc_param_5=7.78935971146;crop_rotation=no;soil_type_meth=USDA NRCS;ph=6.72;fao_class=Phaeozem;water_content_soil_meth=gravimetric;cur_land…
mgm4506676.3	USA	illumina	V3,V4	built environment	Temperate grasslands	misc_param_17=12;misc_param_3=305.807001411;link_class_info=websoilsurvey.nrcs.usda.gov/app/WebSoilSurvey.aspx;sample_name=P46-Micro-July2012;pool_dna_extracts=no;misc_param_6=40.4842624132;misc_param_4=52.659020462;misc_param_5=22.6084132459;misc_param_1=env_package;cur_vegetation=2.C.1.Nb.M054.G333;misc_param_18=0.915697911568;tot_n=0.0646755322814;cur_land_use=harvested grassland;water_content…
mgm4506677.3	USA	illumina	V3,V4	built environment	Temperate grasslands	drainage_class=somewhat poorly drained;cur_vegetation_meth=USNVC;mgrast_id=mge94661;extreme_event=2012 drought year;slope_gradient=0-3%;misc_param_ag_treatment_uniq=P_36;local_class_meth=USDA NRCS;misc_param_2=935.212357234;local_class=Hapludoll;store_cond=(-80C) for 2 days;misc_param_ag_treatment=P;previous_land_use=row crop, ?-2007;texture_meth=pipette;tillage=no;misc_param_7=172.861907444;soil…
mgm4506678.3	USA	illumina	V3,V4	built environment	Temperate grasslands	misc_param_4=27.5616755379;misc_param_5=14.9323875322;misc_param_17=12;misc_param_3=217.670106485;link_class_info=websoilsurvey.nrcs.usda.gov/app/WebSoilSurvey.aspx;sample_name=P46-MM-July2012;misc_param_6=127.895251864;pool_dna_extracts=no;tot_n=0.068828843534;misc_param_1=env_package;cur_vegetation=2.C.1.Nb.M054.G333;misc_param_18=0.915697911568;misc_param_fraction=MM;misc_param_9=43.8634428787…
mgm4506679.3	USA	illumina	V3,V4	built environment	Temperate grasslands	soil_type_meth=USDA NRCS;crop_rotation=no;fao_class=Phaeozem;ph=6.72;sieving=1-0.25 mm;horizon=Ap;misc_param_fraction_uniq=MM_16;water_content_soil_meth=gravimetric;cur_land_use=harvested grassland;ph_meth=pH meter, 1;water_content_soil=0.116595744681;fire=no;texture=52.8, 30.5, 16.7;misc_param_fraction=MM;cur_vegetation=2.C.1.Nb.M054.G333;misc_param_1=env_package;sample_name=P46-MM-October2012;p…
mgm4506680.3	USA	illumina	V3,V4	built environment	Temperate grasslands	misc_param_18=0.915697911568;cur_vegetation=2.C.1.Nb.M054.G333;misc_param_1=env_package;tot_n=0.0588972084224;sample_name=P46-SM-July2012;misc_param_6=63.1774410568;pool_dna_extracts=no;misc_param_3=251.209322796;link_class_info=websoilsurvey.nrcs.usda.gov/app/WebSoilSurvey.aspx;misc_param_17=12;misc_param_5=15.082702055;misc_param_4=35.8892764815;soil_type_meth=USDA NRCS;crop_rotation=no;fao_cla…
mgm4506681.3	USA	illumina	V3,V4	built environment	Temperate grasslands	pool_dna_extracts=no;sample_name=P46-SM-October2012;misc_param_6=42.3529268626;link_class_info=websoilsurvey.nrcs.usda.gov/app/WebSoilSurvey.aspx;misc_param_3=199.886008968;misc_param_5=10.8220870943;misc_param_4=18.0594349133;cur_vegetation=2.C.1.Nb.M054.G333;misc_param_1=env_package;sieving=<0.25 mm;misc_param_fraction_uniq=SM_16;horizon=Ap;water_content_soil_meth=gravimetric;cur_land_use=harve…
mgm4506682.3	USA	illumina	V3,V4	built environment	Temperate grasslands	misc_param_fraction=WS;misc_param_9=43.8634428787;texture=52.8, 30.5, 16.7;fire=no;water_content_soil=0.0981661272923;ph_meth=pH meter, 1;cur_land_use=harvested grassland;water_content_soil_meth=gravimetric;misc_param_fraction_uniq=WS_15;horizon=Ap;misc_param=2.762199163;sieving=8 mm;ph=6.42;misc_param_8=343.424476799;misc_param_11=3.92401503396;fao_class=Phaeozem;crop_rotation=no;soil_type_meth=…
mgm4506683.3	USA	illumina	V3,V4	built environment	Temperate grasslands	cur_vegetation_meth=USNVC;drainage_class=somewhat poorly drained;slope_gradient=0-3%;extreme_event=2012 drought year;misc_param_ag_treatment_uniq=P_40;local_class_meth=USDA NRCS;mgrast_id=mge94670;misc_param_ag_treatment=P;previous_land_use=row crop, ?-2007;store_cond=(-80C) for 2 days;local_class=Hapludoll;misc_param_2=1192.09707196;horizon_meth=USDA Soil Survey;misc_param_7=122.696957762;tillag…
mgm4506684.3	USA	illumina	V3,V4	built environment	Temperate grasslands	misc_param_14=5.83348066762;misc_param_ag_treatment_uniq=PF_1;slope_gradient=0-3%;extreme_event=2012 drought year;local_class_meth=USDA NRCS;mgrast_id=mge94481;cur_vegetation_meth=USNVC;misc_param_10=71.4690503666;misc_param_13=2.74649383848;drainage_class=poorly drained;horizon_meth=USDA Soil Survey;texture_meth=pipette;misc_param_7=508.551695394;tillage=no;soil_type=Webster silty clay loam;stor…
mgm4506685.3	USA	illumina	V3,V4	built environment	Temperate grasslands	horizon_meth=USDA Soil Survey;soil_type=Webster silty clay loam;misc_param_7=643.58970575;tillage=no;texture_meth=pipette;previous_land_use=row crop, ?-2007;agrochem_addition=75 lb/acre liquid urea amonia nitrate (28% solution) 2012-3-28;misc_param_ag_treatment=PF;store_cond=(-80C) for 2 days;local_class=Endoaquoll;misc_param_2=3282.89454955;local_class_meth=USDA NRCS;misc_param_ag_treatment_uniq…
mgm4506686.3	USA	illumina	V3,V4	built environment	Temperate grasslands	mgrast_id=mge94485;slope_gradient=0-3%;misc_param_ag_treatment_uniq=PF_5;extreme_event=2012 drought year;local_class_meth=USDA NRCS;misc_param_14=5.83348066762;drainage_class=poorly drained;misc_param_10=71.4690503666;misc_param_13=2.74649383848;cur_vegetation_meth=USNVC;misc_param_7=685.560099409;tillage=no;soil_type=Webster silty clay loam;texture_meth=pipette;horizon_meth=USDA Soil Survey;loca…
mgm4506687.3	USA	illumina	V3,V4	built environment	Temperate grasslands	store_cond=(-80C) for 2 days;previous_land_use=row crop, ?-2007;agrochem_addition=75 lb/acre liquid urea amonia nitrate (28% solution) 2012-3-28;misc_param_ag_treatment=PF;misc_param_2=4016.25663335;local_class=Endoaquoll;horizon_meth=USDA Soil Survey;texture_meth=pipette;soil_type=Webster silty clay loam;misc_param_7=1719.11367619;tillage=no;cur_vegetation_meth=USNVC;drainage_class=poorly draine…
mgm4506688.3	USA	illumina	V3,V4	built environment	Temperate grasslands	soil_type_meth=USDA NRCS;crop_rotation=no;misc_param_11=6.9515519636;misc_param_8=651.480606978;fao_class=Phaeozem;ph=7.54;misc_param=6.208688736;misc_param_fraction_uniq=MM_17;horizon=Ap;sieving=1-0.25 mm;cur_land_use=fertilized harvested grassland;water_content_soil_meth=gravimetric;fire=no;ph_meth=pH meter, 1;water_content_soil=0.170361726954;misc_param_fraction=MM;texture=29.3, 38.9, 31.9;mis…
mgm4506689.3	USA	illumina	V3,V4	built environment	Temperate grasslands	drainage_class=poorly drained;cur_vegetation_meth=USNVC;mgrast_id=mge94679;slope_gradient=0-3%;extreme_event=2012 drought year;misc_param_ag_treatment_uniq=PF_4;local_class_meth=USDA NRCS;misc_param_2=1457.08126225;local_class=Endoaquoll;store_cond=(-80C) for 2 days;agrochem_addition=75 lb/acre liquid urea amonia nitrate (28% solution) 2012-3-28;misc_param_ag_treatment=PF;previous_land_use=row cr…
mgm4506690.3	USA	illumina	V3,V4	built environment	Temperate grasslands	sieving=<0.25 mm;misc_param=5.629857063;misc_param_fraction_uniq=SM_17;horizon=Ap;water_content_soil_meth=gravimetric;cur_land_use=fertilized harvested grassland;water_content_soil=0.154377880184;ph_meth=pH meter, 1;fire=no;misc_param_9=63.3673075191;texture=29.3, 38.9, 31.9;misc_param_fraction=SM;soil_type_meth=USDA NRCS;crop_rotation=no;fao_class=Phaeozem;misc_param_11=6.9515519636;misc_param_8…
mgm4506691.3	USA	illumina	V3,V4	built environment	Temperate grasslands	ph=7.83;fao_class=Phaeozem;crop_rotation=no;soil_type_meth=USDA NRCS;misc_param_fraction=SM;texture=29.3, 38.9, 31.9;fire=no;water_content_soil=0.0898203592814;ph_meth=pH meter, 1;cur_land_use=fertilized harvested grassland;water_content_soil_meth=gravimetric;misc_param_fraction_uniq=SM_18;horizon=Ap;sieving=<0.25 mm;misc_param_1=env_package;cur_vegetation=2.C.1.Nb.M054.G333;misc_param_4=125.2556…
mgm4506692.3	USA	illumina	V3,V4	built environment	Temperate grasslands	mgrast_id=mge94496;slope_gradient=0-3%;extreme_event=2012 drought year;misc_param_ag_treatment_uniq=PF_9;local_class_meth=USDA NRCS;misc_param_14=5.83348066762;drainage_class=poorly drained;cur_vegetation_meth=USNVC;misc_param_10=71.4690503666;misc_param_13=2.74649383848;tillage=no;misc_param_7=350.30525715;soil_type=Webster silty clay loam;texture_meth=pipette;horizon_meth=USDA Soil Survey;local…
mgm4506693.3	USA	illumina	V3,V4	built environment	Temperate grasslands	misc_param_4=412.516833781;misc_param_5=101.756826904;sample_name=PF15-WS-October2012;misc_param_6=237.967698407;pool_dna_extracts=no;misc_param_3=1393.57319443;link_class_info=websoilsurvey.nrcs.usda.gov/app/WebSoilSurvey.aspx;cur_vegetation=2.C.1.Nb.M054.G333;misc_param_1=env_package;texture=29.3, 38.9, 31.9;misc_param_fraction=WS;water_content_soil=0.206724782067;ph_meth=pH meter, 1;fire=no;wa…
mgm4506694.3	USA	illumina	V3,V4	built environment	Temperate grasslands	ph=7.19;fao_class=Phaeozem;misc_param_11=7.25747868375;misc_param_8=593.449052622;crop_rotation=no;soil_type_meth=USDA NRCS;texture=34.0, 39.9, 26.1;misc_param_9=68.2234715909;misc_param_fraction=LM;water_content_soil=0.137656427759;ph_meth=pH meter, 1;fire=no;water_content_soil_meth=gravimetric;cur_land_use=fertilized harvested grassland;sieving=8-2 mm;misc_param=4.532594681;misc_param_fraction_…
mgm4506695.3	USA	illumina	V3,V4	built environment	Temperate grasslands	misc_param_3=611.930749151;link_class_info=websoilsurvey.nrcs.usda.gov/app/WebSoilSurvey.aspx;misc_param_6=254.73501743;sample_name=PF23-LM-October2012;pool_dna_extracts=no;misc_param_5=33.1607344936;misc_param_4=109.578324663;misc_param_1=env_package;cur_vegetation=2.C.1.Nb.M054.G333;horizon=Ap;misc_param_fraction_uniq=LM_20;sieving=8-2 mm;cur_land_use=fertilized harvested grassland;water_conten…
mgm4506696.3	USA	illumina	V3,V4	built environment	Temperate grasslands	sample_name=PF23-Micro-July2012;pool_dna_extracts=no;misc_param_6=77.2547408418;misc_param_3=550.029083058;link_class_info=websoilsurvey.nrcs.usda.gov/app/WebSoilSurvey.aspx;misc_param_17=8;misc_param_5=24.2188806691;misc_param_4=45.9269923843;misc_param_18=0.911852759066;cur_vegetation=2.C.1.Nb.M054.G333;misc_param_1=env_package;tot_n=0.0758024975657;sieving=2-1 mm;misc_param=3.511238098;misc_pa…
mgm4506697.3	USA	illumina	V3,V4	built environment	Temperate grasslands	drainage_class=somewhat poorly drained;cur_vegetation_meth=USNVC;mgrast_id=mge94691;local_class_meth=USDA NRCS;slope_gradient=0-3%;misc_param_ag_treatment_uniq=PF_16;extreme_event=2012 drought year;misc_param_2=2854.37906536;local_class=Hapludoll + Endoaquoll;store_cond=(-80C) for 2 days;previous_land_use=row crop, ?-2007;agrochem_addition=75 lb/acre liquid urea amonia nitrate (28% solution) 2012…
mgm4506698.3	USA	illumina	V3,V4	built environment	Temperate grasslands	horizon_meth=USDA Soil Survey;texture_meth=pipette;tillage=no;misc_param_7=591.002861005;soil_type=Nicollet loam + Webster silty clay loam;store_cond=(-80C) for 3 months;misc_param_15=0.44777244034;agrochem_addition=75 lb/acre liquid urea amonia nitrate (28% solution) 2012-3-28;tot_n_meth=dry combustion;misc_param_ag_treatment=PF;previous_land_use=row crop, ?-2007;misc_param_16=1.14960957962;misc…
mgm4506699.3	USA	illumina	V3,V4	built environment	Temperate grasslands	misc_param_1=env_package;cur_vegetation=2.C.1.Nb.M054.G333;link_class_info=websoilsurvey.nrcs.usda.gov/app/WebSoilSurvey.aspx;misc_param_3=953.440989125;pool_dna_extracts=no;sample_name=PF23-MM-October2012;misc_param_6=264.290272938;misc_param_4=143.66516147;misc_param_5=78.3482397813;crop_rotation=no;soil_type_meth=USDA NRCS;ph=7.28;fao_class=Phaeozem;cur_land_use=fertilized harvested grassland;…
mgm4506700.3	USA	illumina	V3,V4	built environment	Temperate grasslands	local_class_meth=USDA NRCS;misc_param_ag_treatment_uniq=PF_17;slope_gradient=0-3%;extreme_event=2012 drought year;misc_param_14=3.89499572967;mgrast_id=mge94510;misc_param_10=63.1299426556;cur_vegetation_meth=USNVC;misc_param_13=2.29312770504;drainage_class=somewhat poorly drained;horizon_meth=USDA Soil Survey;soil_type=Nicollet loam + Webster silty clay loam;misc_param_7=490.506249787;tillage=no…
mgm4506701.3	USA	illumina	V3,V4	built environment	Temperate grasslands	cur_vegetation_meth=USNVC;drainage_class=somewhat poorly drained;local_class_meth=USDA NRCS;misc_param_ag_treatment_uniq=PF_18;slope_gradient=0-3%;extreme_event=2012 drought year;mgrast_id=mge94697;previous_land_use=row crop, ?-2007;misc_param_ag_treatment=PF;agrochem_addition=75 lb/acre liquid urea amonia nitrate (28% solution) 2012-3-28;store_cond=(-80C) for 2 days;local_class=Hapludoll + Endoa…
mgm4506702.3	USA	illumina	V3,V4	built environment	Temperate grasslands	misc_param_16=1.14960957962;misc_param_2=2359.46163194;misc_param_12=19.9470128442;local_class=Hapludoll + Endoaquoll;store_cond=(-80C) for 3 months;misc_param_15=0.44777244034;tot_n_meth=dry combustion;agrochem_addition=75 lb/acre liquid urea amonia nitrate (28% solution) 2012-3-28;misc_param_ag_treatment=PF;previous_land_use=row crop, ?-2007;texture_meth=pipette;tillage=no;misc_param_7=603.3640…
mgm4506703.3	USA	illumina	V3,V4	built environment	Temperate grasslands	misc_param_5=31.9249719038;misc_param_4=71.7081780683;misc_param_3=379.296341845;link_class_info=websoilsurvey.nrcs.usda.gov/app/WebSoilSurvey.aspx;misc_param_6=127.173543245;sample_name=PF23-WS-October2012;pool_dna_extracts=no;misc_param_1=env_package;cur_vegetation=2.C.1.Nb.M054.G333;fire=no;water_content_soil=0.144751381215;ph_meth=pH meter, 1;misc_param_fraction=WS;texture=34.0, 39.9, 26.1;ho…
mgm4506704.3	USA	illumina	V3,V4	built environment	Temperate grasslands	misc_param_15=0.55113598562;store_cond=(-80C) for 3 months;previous_land_use=row crop, ?-2007;agrochem_addition=75 lb/acre liquid urea amonia nitrate (28% solution) 2012-3-28;tot_n_meth=dry combustion;misc_param_ag_treatment=PF;misc_param_12=15.5960038703;misc_param_2=2987.18377197;misc_param_16=1.18189533758;local_class=Endoaquoll;horizon_meth=USDA Soil Survey;texture_meth=pipette;soil_type=Webs…
mgm4506705.3	USA	illumina	V3,V4	built environment	Temperate grasslands	cur_vegetation_meth=USNVC;drainage_class=poorly drained;local_class_meth=USDA NRCS;slope_gradient=0-3%;misc_param_ag_treatment_uniq=PF_22;extreme_event=2012 drought year;mgrast_id=mge94703;store_cond=(-80C) for 2 days;previous_land_use=row crop, ?-2007;misc_param_ag_treatment=PF;agrochem_addition=75 lb/acre liquid urea amonia nitrate (28% solution) 2012-3-28;misc_param_2=6709.0549335;local_class=…
mgm4506706.3	USA	illumina	V3,V4	built environment	Temperate grasslands	horizon_meth=USDA Soil Survey;tillage=no;misc_param_7=747.655060365;soil_type=Webster silty clay loam;texture_meth=pipette;agrochem_addition=75 lb/acre liquid urea amonia nitrate (28% solution) 2012-3-28;tot_n_meth=dry combustion;misc_param_ag_treatment=PF;previous_land_use=row crop, ?-2007;store_cond=(-80C) for 3 months;misc_param_15=0.55113598562;local_class=Endoaquoll;misc_param_16=1.181895337…
mgm4496068.3	USA	illumina	V3,V4	built environment	terrestrial biome	body_product=Lumen;host_taxid=10090;sample_name=RYIA207;perturbation=LFPP_RYGB;body_habitat=Cecum;diet=Low-fat;samp_store_loc=Turnbaugh_lab_402;host_subject_id=NCRYGB125;
mgm4496069.3	USA	illumina	V3,V4	built environment	terrestrial biome	host_subject_id=NCRYGB125;diet=Low-fat;samp_store_loc=Turnbaugh_lab_402;sample_name=RYIA208;perturbation=LFPP_RYGB;body_habitat=Colon;body_product=Lumen;host_taxid=10090;
mgm4496070.3	USA	illumina	V3,V4	built environment	terrestrial biome	sample_name=RYIA209;body_habitat=Stomach_pouch;perturbation=LFPP_RYGB;body_product=Lumen;host_taxid=10090;host_subject_id=NCRYGB125;diet=Low-fat;samp_store_loc=Turnbaugh_lab_402;
mgm4496071.3	USA	illumina	V3,V4	built environment	terrestrial biome	perturbation=RYGB;body_habitat=Colon;sample_name=RYIA21;body_product=Lumen;host_taxid=10090;host_subject_id=RYGB17;samp_store_loc=Turnbaugh_lab_402;diet=High-fat;
mgm4496072.3	USA	illumina	V3,V4	built environment	terrestrial biome	sample_name=RYIA210;body_habitat=BP_limb;perturbation=LFPP_RYGB;host_taxid=10090;body_product=Mucosa;host_subject_id=NCRYGB125;diet=Low-fat;samp_store_loc=Turnbaugh_lab_402;
mgm4496073.3	USA	illumina	V3,V4	built environment	terrestrial biome	samp_store_loc=Turnbaugh_lab_402;diet=Low-fat;host_subject_id=NCRYGB125;body_product=Mucosa;host_taxid=10090;body_habitat=Roux_limb;perturbation=LFPP_RYGB;sample_name=RYIA211;
mgm4496074.3	USA	illumina	V3,V4	built environment	terrestrial biome	body_product=Mucosa;host_taxid=10090;body_habitat=Common_limb;perturbation=LFPP_RYGB;sample_name=RYIA212;samp_store_loc=Turnbaugh_lab_402;diet=Low-fat;host_subject_id=NCRYGB125;
mgm4573025.3	USA	454	V1-V3	built environment	terrestrial biome	sample_name=Sample62;
mgm4573026.3	USA	454	V1-V3	built environment	terrestrial biome	sample_name=Sample63;
mgm4582836.3	USA	454	V1-V3	built environment	terrestrial biome	sample_name=Sample33;
mgm4582837.3	USA	454	V1-V3	built environment	terrestrial biome	sample_name=Sample34;
mgm4582838.3	USA	454	V1-V3	built environment	terrestrial biome	sample_name=Sample2;
mgm4582839.3	USA	454	V1-V3	built environment	terrestrial biome	sample_name=Sample35;
mgm4582840.3	USA	454	V1-V3	built environment	terrestrial biome	sample_name=Sample36;
mgm4582841.3	USA	454	V1-V3	built environment	terrestrial biome	sample_name=Sample37;
mgm4582842.3	USA	454	V1-V3	built environment	terrestrial biome	sample_name=Sample38;
mgm4582843.3	USA	454	V1-V3	built environment	terrestrial biome	sample_name=Sample39;
mgm4582844.3	USA	454	V1-V3	built environment	terrestrial biome	sample_name=Sample40;
mgm4582845.3	USA	454	V1-V3	built environment	terrestrial biome	sample_name=Sample41;
mgm4582846.3	USA	454	V1-V3	built environment	terrestrial biome	sample_name=Sample42;
mgm4582847.3	USA	454	V1-V3	built environment	terrestrial biome	sample_name=Sample43;
mgm4582848.3	USA	454	V1-V3	built environment	terrestrial biome	sample_name=Sample44;
mgm4582850.3	USA	454	V1-V3	built environment	terrestrial biome	sample_name=Sample45;
mgm4582853.3	USA	454	V1-V3	built environment	terrestrial biome	sample_name=Sample63;
mgm4582854.3	USA	454	V1-V3	built environment	terrestrial biome	sample_name=Sample64;
mgm4582855.3	USA	454	V1-V3	built environment	terrestrial biome	sample_name=Sample65;
mgm4582856.3	USA	454	V1-V3	built environment	terrestrial biome	sample_name=Sample66;
mgm4582857.3	USA	454	V1-V3	built environment	terrestrial biome	sample_name=Sample67;
mgm4582858.3	USA	454	V1-V3	built environment	terrestrial biome	sample_name=Sample68;
mgm4599745.3	USA	illumina	V4	built environment	terrestrial biome	diet=HFHS;sample_name=DOSC161;body_habitat=Feces;host_taxid=10090;body_product=stool;sex=Male;genotype=C57BL/6J;
mgm4599746.3	USA	illumina	V4	built environment	terrestrial biome	diet=HFHS;body_habitat=Feces;sample_name=MO26.5;sex=Male;genotype=Outbred;host_taxid=10090;body_product=stool;
mgm4599747.3	USA	illumina	V4	built environment	terrestrial biome	sex=Female;genotype=Outbred;body_product=stool;host_taxid=10090;body_habitat=Feces;sample_name=DOE101;diet=HFHS;
mgm4599748.3	USA	illumina	V4	built environment	terrestrial biome	diet=HFHS;sample_name=MO30.13;body_habitat=Feces;host_taxid=10090;body_product=stool;genotype=Outbred;sex=Male;
mgm4599749.3	USA	illumina	V4	built environment	terrestrial biome	diet=HFHS;sex=Male;genotype=MyD88-/-;body_product=stool;host_taxid=10090;body_habitat=Feces;sample_name=KO105;
mgm4599750.3	USA	illumina	V4	built environment	terrestrial biome	diet=10%HFHS;sex=Male;genotype=C57BL/6J;body_product=stool;host_taxid=10090;body_habitat=Feces;sample_name=GRAD84;
mgm4599751.3	USA	illumina	V4	built environment	terrestrial biome	diet=LFPP;body_habitat=Feces;sample_name=DOE81;genotype=Outbred;sex=Male;host_taxid=10090;body_product=stool;
mgm4599752.3	USA	illumina	V4	built environment	terrestrial biome	host_taxid=10090;body_product=stool;sex=Male;genotype=Outbred;sample_name=MO14.7;body_habitat=Feces;diet=HFHS;
mgm4599753.3	USA	illumina	V4	built environment	terrestrial biome	diet=LFPP;body_habitat=Feces;sample_name=DOSC276;sex=Male;genotype=C57BL/6J;host_taxid=10090;body_product=stool;
mgm4599754.3	USA	illumina	V4	built environment	terrestrial biome	diet=HFHS;sample_name=FO25.7;body_habitat=Feces;host_taxid=10090;body_product=stool;sex=Female;genotype=Outbred;
mgm4599755.3	USA	illumina	V4	built environment	terrestrial biome	diet=HFHS;genotype=C57BL/6J;sex=Male;body_product=stool;host_taxid=10090;body_habitat=Feces;sample_name=DOSC352;
mgm4599756.3	USA	illumina	V4	built environment	terrestrial biome	sample_name=DOSC424;body_habitat=Feces;host_taxid=10090;body_product=stool;sex=Male;genotype=C57BL/6J;diet=LFPP;
mgm4599757.3	USA	illumina	V4	built environment	terrestrial biome	sex=Male;genotype=C57BL/6J;host_taxid=10090;body_product=stool;body_habitat=Feces;sample_name=DOSC383;diet=HFHS;
mgm4599758.3	USA	illumina	V4	built environment	terrestrial biome	body_habitat=Feces;sample_name=FO17.5;sex=Female;genotype=Outbred;host_taxid=10090;body_product=stool;diet=HFHS;
mgm4599759.3	USA	illumina	V4	built environment	terrestrial biome	sample_name=FO7.5;body_habitat=Feces;body_product=stool;host_taxid=10090;sex=Female;genotype=Outbred;diet=HFHS;
mgm4676979.3	USA	illumina	V3,V4	built environment	terrestrial biome	sample_name=Sample87;
mgm4666858.3	Cameroon	illumina	V5-V6	built environment	Tropical humid forests	height_or_length=NA;diet=Farmer;infra_specific_name=NA;blood_press_syst=NA;age=48;body_product=stool;chem_administration=NA;disease_stat=456, 1252;dry_mass=NA;oxy_stat_samp=NA;body_habitat=gut;profile_rating_demo 2=silver;organism_count=NA;sex=M;samp_store_temp=-80;host_body_temp=NA;samp_store_loc=NA;host_shape=NA;sample_name=MVC08a.1.fastq;blood_press_diast=NA;infra_specific_rank=NA;host_taxid=9…
mgm4666859.3	Cameroon	illumina	V5-V6	built environment	Tropical humid forests	samp_store_loc=NA;host_shape=NA;host_body_temp=NA;samp_store_temp=-80;host_taxid=9606;infra_specific_rank=NA;sample_name=BAB16a.1.fastq;blood_press_diast=NA;host_color=NA;host_subject_id=16;tot_mass=19.4;substrate=NA;family_relationship=NA;phenotype=NA;genotype=Pygmy;gravidity=NA;perturbation=NA;misc_param=NA;samp_salinity=NA;host_growth_cond=NA;diet=Hunter-gatherer;height_or_length=NA;disease_st…
mgm4666860.3	Cameroon	illumina	V5-V6	built environment	Tropical humid forests	tot_mass=20.3;family_relationship=NA;substrate=NA;host_subject_id=13;host_color=NA;host_growth_cond=NA;samp_salinity=NA;misc_param=NA;gravidity=NA;perturbation=NA;phenotype=NA;genotype=Pygmy;samp_store_temp=-80;host_body_temp=NA;samp_store_loc=NA;host_shape=NA;sample_name=BAB25a.2.fastq;blood_press_diast=NA;infra_specific_rank=NA;host_taxid=9606;dry_mass=NA;oxy_stat_samp=NA;body_habitat=gut;profi…
mgm4666861.3	Cameroon	illumina	V5-V6	built environment	Tropical humid forests	sample_name=MVC09a.1.fastq;blood_press_diast=NA;infra_specific_rank=NA;host_taxid=9606;samp_store_temp=-80;host_body_temp=NA;samp_store_loc=NA;host_shape=NA;misc_param=NA;samp_salinity=NA;host_growth_cond=NA;perturbation=NA;gravidity=NA;phenotype=NA;genotype=Bantu;tot_mass=19.5;substrate=NA;family_relationship=NA;host_subject_id=34;host_color=NA;infra_specific_name=NA;blood_press_syst=NA;age=46;c…
mgm4666862.3	Cameroon	illumina	V5-V6	built environment	Tropical humid forests	oxy_stat_samp=NA;body_habitat=gut;dry_mass=NA;sex=F;profile_rating_demo 2=silver;organism_count=NA;height_or_length=NA;diet=Fisher;blood_press_syst=NA;age=45;infra_specific_name=NA;disease_stat=Neg;body_product=stool;chem_administration=NA;host_subject_id=56;tot_mass=33.3;substrate=NA;family_relationship=NA;host_color=NA;perturbation=NA;gravidity=NA;samp_salinity=NA;host_growth_cond=NA;misc_param…
mgm4666863.3	Cameroon	illumina	V5-V6	built environment	Tropical humid forests	host_shape=NA;samp_store_loc=NA;host_body_temp=NA;samp_store_temp=-80;host_taxid=9606;infra_specific_rank=NA;blood_press_diast=NA;sample_name=BAN07a.2.fastq;host_color=NA;host_subject_id=25;family_relationship=NA;substrate=NA;tot_mass=27;genotype=Bantu;phenotype=NA;gravidity=NA;perturbation=NA;misc_param=NA;samp_salinity=NA;host_growth_cond=NA;diet=Farmer;height_or_length=NA;disease_stat=456;body…
mgm4666864.3	Cameroon	illumina	V5-V6	built environment	Tropical humid forests	host_shape=NA;samp_store_loc=NA;samp_store_temp=-80;host_body_temp=NA;host_taxid=9606;blood_press_diast=NA;sample_name=YAE18a.1.fastq;infra_specific_rank=NA;host_color=NA;family_relationship=NA;substrate=NA;tot_mass=30.9;host_subject_id=58;genotype=Bantu;phenotype=NA;samp_salinity=NA;host_growth_cond=NA;misc_param=NA;perturbation=NA;gravidity=NA;diet=Fisher;height_or_length=NA;body_product=stool;…
mgm4666865.3	Cameroon	illumina	V5-V6	built environment	Tropical humid forests	dry_mass=NA;oxy_stat_samp=NA;body_habitat=gut;profile_rating_demo 2=silver;organism_count=NA;sex=F;infra_specific_name=NA;blood_press_syst=NA;age=52;body_product=stool;chem_administration=NA;disease_stat=456, 1252;height_or_length=NA;diet=Farmer;samp_salinity=NA;host_growth_cond=NA;misc_param=NA;perturbation=NA;gravidity=NA;phenotype=NA;genotype=Bantu;tot_mass=29.5;substrate=NA;family_relationshi…
mgm4666866.3	Cameroon	illumina	V5-V6	built environment	Tropical humid forests	blood_press_syst=NA;age=59;infra_specific_name=NA;disease_stat=Neg;chem_administration=NA;body_product=stool;height_or_length=NA;diet=Fisher;oxy_stat_samp=NA;body_habitat=gut;dry_mass=NA;sex=M;profile_rating_demo 2=silver;organism_count=NA;infra_specific_rank=NA;sample_name=YAE09a.1.fastq;blood_press_diast=NA;host_taxid=9606;host_body_temp=NA;samp_store_temp=-80;samp_store_loc=NA;host_shape=NA;gr…
mgm4666867.3	Cameroon	illumina	V5-V6	built environment	Tropical humid forests	height_or_length=NA;diet=Hunter-gatherer;infra_specific_name=NA;age=36;blood_press_syst=NA;body_product=stool;chem_administration=NA;disease_stat=NA;dry_mass=NA;body_habitat=gut;oxy_stat_samp=NA;organism_count=NA;profile_rating_demo 2=silver;sex=M;samp_store_temp=-80;host_body_temp=NA;host_shape=NA;samp_store_loc=NA;blood_press_diast=NA;sample_name=BAB09a.1.fastq;infra_specific_rank=NA;host_taxid…
mgm4666868.3	Cameroon	illumina	V5-V6	built environment	Tropical humid forests	infra_specific_name=NA;blood_press_syst=NA;age=73;body_product=stool;chem_administration=NA;disease_stat=12841;height_or_length=NA;diet=Hunter-gatherer;dry_mass=NA;oxy_stat_samp=NA;body_habitat=gut;profile_rating_demo 2=silver;organism_count=NA;sex=F;sample_name=BAB16b.1.fastq;blood_press_diast=NA;infra_specific_rank=NA;host_taxid=9606;samp_store_temp=-80;host_body_temp=NA;samp_store_loc=NA;host_…
mgm4666869.3	Cameroon	illumina	V5-V6	built environment	Tropical humid forests	oxy_stat_samp=NA;body_habitat=gut;dry_mass=NA;sex=M;profile_rating_demo 2=silver;organism_count=NA;blood_press_syst=NA;age=31;infra_specific_name=NA;disease_stat=Neg;body_product=stool;chem_administration=NA;height_or_length=NA;diet=Fisher;gravidity=NA;perturbation=NA;host_growth_cond=NA;samp_salinity=NA;misc_param=NA;phenotype=NA;genotype=Bantu;host_subject_id=63;tot_mass=19.7;family_relationshi…
mgm4666870.3	Cameroon	illumina	V5-V6	built environment	Tropical humid forests	diet=Fisher;height_or_length=NA;chem_administration=NA;body_product=stool;disease_stat=456;infra_specific_name=NA;age=50;blood_press_syst=NA;organism_count=NA;profile_rating_demo 2=silver;sex=M;dry_mass=NA;body_habitat=gut;oxy_stat_samp=NA;host_shape=NA;samp_store_loc=NA;samp_store_temp=-80;host_body_temp=NA;host_taxid=9606;blood_press_diast=NA;sample_name=YAE02a.1.fastq;infra_specific_rank=NA;ho…
mgm4666871.3	Cameroon	illumina	V5-V6	built environment	Tropical humid forests	phenotype=NA;genotype=Bantu;perturbation=NA;gravidity=NA;samp_salinity=NA;misc_param=NA;host_growth_cond=NA;host_color=NA;host_subject_id=31;tot_mass=23.6;substrate=NA;family_relationship=NA;host_taxid=9606;infra_specific_rank=NA;sample_name=MVC05a.1.fastq;blood_press_diast=NA;samp_store_loc=NA;host_shape=NA;host_body_temp=NA;samp_store_temp=-80;sex=M;profile_rating_demo 2=silver;organism_count=N…
mgm4666872.3	Cameroon	illumina	V5-V6	built environment	Tropical humid forests	infra_specific_name=NA;blood_press_syst=NA;age=26;body_product=stool;chem_administration=NA;disease_stat=1252;height_or_length=NA;diet=Farmer;dry_mass=NA;oxy_stat_samp=NA;body_habitat=gut;profile_rating_demo 2=silver;organism_count=NA;sex=F;sample_name=MVC11a.2.fastq;blood_press_diast=NA;infra_specific_rank=NA;host_taxid=9606;samp_store_temp=-80;host_body_temp=NA;samp_store_loc=NA;host_shape=NA;s…
mgm4666873.3	Cameroon	illumina	V5-V6	built environment	Tropical humid forests	perturbation=NA;gravidity=NA;samp_salinity=NA;misc_param=NA;host_growth_cond=NA;genotype=Bantu;phenotype=NA;host_subject_id=37;substrate=NA;family_relationship=NA;tot_mass=20.9;host_color=NA;infra_specific_rank=NA;blood_press_diast=NA;sample_name=MVC13a.1.fastq;host_taxid=9606;host_body_temp=NA;samp_store_temp=-80;host_shape=NA;samp_store_loc=NA;body_habitat=gut;oxy_stat_samp=NA;dry_mass=NA;sex=F…
mgm4666874.3	Cameroon	illumina	V5-V6	built environment	Tropical humid forests	height_or_length=NA;diet=Farmer;age=46;blood_press_syst=NA;infra_specific_name=NA;disease_stat=Neg;body_product=stool;chem_administration=NA;body_habitat=gut;oxy_stat_samp=NA;dry_mass=NA;sex=F;organism_count=NA;profile_rating_demo 2=silver;host_body_temp=NA;samp_store_temp=-80;host_shape=NA;samp_store_loc=NA;infra_specific_rank=NA;blood_press_diast=NA;sample_name=MVC09a.2.fastq;host_taxid=9606;ho…
mgm4666875.3	Cameroon	illumina	V5-V6	built environment	Tropical humid forests	genotype=Pygmy;phenotype=NA;perturbation=NA;gravidity=NA;misc_param=NA;samp_salinity=NA;host_growth_cond=NA;host_color=NA;host_subject_id=5;substrate=NA;family_relationship=NA;tot_mass=20.5;host_taxid=9606;infra_specific_rank=NA;blood_press_diast=NA;sample_name=BAB09a.2.fastq;host_shape=NA;samp_store_loc=NA;host_body_temp=NA;samp_store_temp=-80;sex=M;organism_count=NA;profile_rating_demo 2=silver…
mgm4666876.3	Cameroon	illumina	V5-V6	built environment	Tropical humid forests	phenotype=NA;genotype=Pygmy;misc_param=NA;samp_salinity=NA;host_growth_cond=NA;gravidity=NA;perturbation=NA;host_color=NA;tot_mass=20.5;family_relationship=NA;substrate=NA;host_subject_id=9;host_taxid=9606;sample_name=BAB21a.2.fastq;blood_press_diast=NA;infra_specific_rank=NA;samp_store_loc=NA;host_shape=NA;samp_store_temp=-80;host_body_temp=NA;profile_rating_demo 2=silver;organism_count=NA;sex=M…
mgm4666877.3	Cameroon	illumina	V5-V6	built environment	Tropical humid forests	diet=Hunter-gatherer;height_or_length=NA;disease_stat=Neg;body_product=stool;chem_administration=NA;age=30;blood_press_syst=NA;infra_specific_name=NA;sex=F;organism_count=NA;profile_rating_demo 2=silver;body_habitat=gut;oxy_stat_samp=NA;dry_mass=NA;host_shape=NA;samp_store_loc=NA;host_body_temp=NA;samp_store_temp=-80;host_taxid=9606;infra_specific_rank=NA;blood_press_diast=NA;sample_name=BAB23a.1…
mgm4666878.3	Cameroon	illumina	V5-V6	built environment	Tropical humid forests	blood_press_diast=NA;sample_name=MVC23a.1.fastq;infra_specific_rank=NA;host_taxid=9606;samp_store_temp=-80;host_body_temp=NA;host_shape=NA;samp_store_loc=NA;samp_salinity=NA;misc_param=NA;host_growth_cond=NA;perturbation=NA;gravidity=NA;genotype=Bantu;phenotype=NA;substrate=NA;family_relationship=NA;tot_mass=17.2;host_subject_id=44;host_color=NA;infra_specific_name=NA;age=47;blood_press_syst=NA;b…
mgm4666879.3	Cameroon	illumina	V5-V6	built environment	Tropical humid forests	samp_store_loc=NA;host_shape=NA;host_body_temp=NA;samp_store_temp=-80;host_taxid=9606;infra_specific_rank=NA;sample_name=YAE19a.2.fastq;blood_press_diast=NA;host_color=NA;host_subject_id=61;tot_mass=19.8;family_relationship=NA;substrate=NA;phenotype=NA;genotype=Bantu;gravidity=NA;perturbation=NA;samp_salinity=NA;host_growth_cond=NA;misc_param=NA;diet=Fisher;height_or_length=NA;disease_stat=NA;che…
mgm4666880.3	Cameroon	illumina	V5-V6	built environment	Tropical humid forests	dry_mass=NA;oxy_stat_samp=NA;body_habitat=gut;profile_rating_demo 2=silver;organism_count=NA;sex=M;infra_specific_name=NA;blood_press_syst=NA;age=61;body_product=stool;chem_administration=NA;disease_stat=1252, 12841;height_or_length=NA;diet=Hunter-gatherer;misc_param=NA;samp_salinity=NA;host_growth_cond=NA;gravidity=NA;perturbation=NA;phenotype=NA;genotype=Pygmy;tot_mass=19.1;substrate=NA;family_…
mgm4666881.3	Cameroon	illumina	V5-V6	built environment	Tropical humid forests	dry_mass=NA;oxy_stat_samp=NA;body_habitat=gut;profile_rating_demo 2=silver;organism_count=NA;sex=M;height_or_length=NA;diet=Fisher;infra_specific_name=NA;blood_press_syst=NA;age=50;body_product=stool;chem_administration=NA;disease_stat=12841;tot_mass=21.2;family_relationship=NA;substrate=NA;host_subject_id=50;host_color=NA;samp_salinity=NA;misc_param=NA;host_growth_cond=NA;perturbation=NA;gravidi…
mgm4442947.3	UK	454	V1-V4	host-associated	animal-associated habitat	samp_store_loc=freezer;height_or_length=4-6 cm;samp_store_temp=-80;host_taxid=29158;body_habitat=intertidal rocks at Port Quin, Cornwall;
mgm4455129.3	Belgium	454	V7-V9	host-associated	animal-associated habitat	body_habitat=cecum;
mgm4455158.3	USA	454	V7-V9	host-associated	animal-associated habitat	host_taxid=63558;
mgm4553965.3	USA	illumina	V3,V4	host-associated	Anthropogenic terrestrial biome	sample_name=1_0_R2.fastq;
mgm4553966.3	USA	illumina	V3,V4	host-associated	Anthropogenic terrestrial biome	sample_name=1_14_R1.fastq;
mgm4553967.3	USA	illumina	V3,V4	host-associated	Anthropogenic terrestrial biome	sample_name=1_14_R2.fastq;
mgm4553968.3	USA	illumina	V3,V4	host-associated	Anthropogenic terrestrial biome	sample_name=1_21_R1.fastq;
mgm4553969.3	USA	illumina	V3,V4	host-associated	Anthropogenic terrestrial biome	sample_name=1_21_R2.fastq;
mgm4553970.3	USA	illumina	V3,V4	host-associated	Anthropogenic terrestrial biome	sample_name=1_6_R1.fastq;
mgm4553971.3	USA	illumina	V3,V4	host-associated	Anthropogenic terrestrial biome	sample_name=1_6_R2.fastq;
mgm4553972.3	USA	illumina	V3,V4	host-associated	Anthropogenic terrestrial biome	sample_name=2_0_R1.fastq;
mgm4553973.3	USA	illumina	V3,V4	host-associated	Anthropogenic terrestrial biome	sample_name=2_0_R2.fastq;
mgm4553974.3	USA	illumina	V3,V4	host-associated	Anthropogenic terrestrial biome	sample_name=2_14_R1.fastq;
mgm4553975.3	USA	illumina	V3,V4	host-associated	Anthropogenic terrestrial biome	sample_name=2_14_R2.fastq;
mgm4553976.3	USA	illumina	V3,V4	host-associated	Anthropogenic terrestrial biome	sample_name=2_21_R1.fastq;
mgm4553977.3	USA	illumina	V3,V4	host-associated	Anthropogenic terrestrial biome	sample_name=2_21_R2.fastq;
mgm4553978.3	USA	illumina	V3,V4	host-associated	Anthropogenic terrestrial biome	sample_name=2_6_R1.fastq;
mgm4553979.3	USA	illumina	V3,V4	host-associated	Anthropogenic terrestrial biome	sample_name=2_6_R2.fastq;
mgm4553980.3	USA	illumina	V3,V4	host-associated	Anthropogenic terrestrial biome	sample_name=3_0_R1.fastq;
mgm4553981.3	USA	illumina	V3,V4	host-associated	Anthropogenic terrestrial biome	sample_name=3_0_R2.fastq;
mgm4553982.3	USA	illumina	V3,V4	host-associated	Anthropogenic terrestrial biome	sample_name=3_14_R1.fastq;
mgm4553983.3	USA	illumina	V3,V4	host-associated	Anthropogenic terrestrial biome	sample_name=3_14_R2.fastq;
mgm4553984.3	USA	illumina	V3,V4	host-associated	Anthropogenic terrestrial biome	sample_name=3_21_R1.fastq;
mgm4553985.3	USA	illumina	V3,V4	host-associated	Anthropogenic terrestrial biome	sample_name=3_21_R2.fastq;
mgm4553986.3	USA	illumina	V3,V4	host-associated	Anthropogenic terrestrial biome	sample_name=3_6_R1.fastq;
mgm4553987.3	USA	illumina	V3,V4	host-associated	Anthropogenic terrestrial biome	sample_name=3_6_R2.fastq;
mgm4553988.3	USA	illumina	V3,V4	host-associated	Anthropogenic terrestrial biome	sample_name=4_0_R1.fastq;
mgm4553989.3	USA	illumina	V3,V4	host-associated	Anthropogenic terrestrial biome	sample_name=4_0_R2.fastq;
mgm4553990.3	USA	illumina	V3,V4	host-associated	Anthropogenic terrestrial biome	sample_name=4_14_R1.fastq;
mgm4553991.3	USA	illumina	V3,V4	host-associated	Anthropogenic terrestrial biome	sample_name=4_14_R2.fastq;
mgm4553992.3	USA	illumina	V3,V4	host-associated	Anthropogenic terrestrial biome	sample_name=4_21_R1.fastq;
mgm4553993.3	USA	illumina	V3,V4	host-associated	Anthropogenic terrestrial biome	sample_name=4_21_R2.fastq;
mgm4553994.3	USA	illumina	V3,V4	host-associated	Anthropogenic terrestrial biome	sample_name=4_6_R1.fastq;
mgm4553995.3	USA	illumina	V3,V4	host-associated	Anthropogenic terrestrial biome	sample_name=4_6_R2.fastq;
mgm4553996.3	USA	illumina	V3,V4	host-associated	Anthropogenic terrestrial biome	sample_name=5_0_R1.fastq;
mgm4553997.3	USA	illumina	V3,V4	host-associated	Anthropogenic terrestrial biome	sample_name=5_0_R2.fastq;
mgm4553998.3	USA	illumina	V3,V4	host-associated	Anthropogenic terrestrial biome	sample_name=5_14_R1.fastq;
mgm4553999.3	USA	illumina	V3,V4	host-associated	Anthropogenic terrestrial biome	sample_name=5_14_R2.fastq;
mgm4554000.3	USA	illumina	V3,V4	host-associated	Anthropogenic terrestrial biome	sample_name=5_21_R1.fastq;
mgm4554001.3	USA	illumina	V3,V4	host-associated	Anthropogenic terrestrial biome	sample_name=5_21_R2.fastq;
mgm4554002.3	USA	illumina	V3,V4	host-associated	Anthropogenic terrestrial biome	sample_name=5_6_R1.fastq;
mgm4554003.3	USA	illumina	V3,V4	host-associated	Anthropogenic terrestrial biome	sample_name=5_6_R2.fastq;
mgm4554004.3	USA	illumina	V3,V4	host-associated	Anthropogenic terrestrial biome	sample_name=6_0_R1.fastq;
mgm4554005.3	USA	illumina	V3,V4	host-associated	Anthropogenic terrestrial biome	sample_name=6_0_R2.fastq;
mgm4554006.3	USA	illumina	V3,V4	host-associated	Anthropogenic terrestrial biome	sample_name=6_14_R1.fastq;
mgm4554007.3	USA	illumina	V3,V4	host-associated	Anthropogenic terrestrial biome	sample_name=6_14_R2.fastq;
mgm4554008.3	USA	illumina	V3,V4	host-associated	Anthropogenic terrestrial biome	sample_name=6_21_R1.fastq;
mgm4554009.3	USA	illumina	V3,V4	host-associated	Anthropogenic terrestrial biome	sample_name=6_21_R2.fastq;
mgm4554010.3	USA	illumina	V3,V4	host-associated	Anthropogenic terrestrial biome	sample_name=6_6_R1.fastq;
mgm4554011.3	USA	illumina	V3,V4	host-associated	Anthropogenic terrestrial biome	sample_name=6_6_R2.fastq;
mgm4467995.3	australia	454	V1-V4	host-associated	aquatic biome	sample_name=Weebubbie Wbold;
mgm4480464.3	Bangladesh	454	V7-V9	host-associated	aquatic biome	sample_name=Well F6-25 m;
mgm4507980.3	Spain	454	V1-V4	host-associated	aquatic biome	sample_name=B1M_t1_compl;disease_stat=healthy;diet=functional diet;host_taxid=13489;body_product=intestinal mucus;
mgm4507981.3	Spain	454	V1-V4	host-associated	aquatic biome	diet=functional diet;body_product=intestinal mucus;host_taxid=13489;disease_stat=healthy;sample_name=C1Mrr_t1_compl;
mgm4507992.3	Spain	454	V1-V4	host-associated	aquatic biome	diet=control diet;body_product=intestinal mucus;host_taxid=13489;disease_stat=healthy;sample_name=A1Mr_t1_compl;
mgm4507994.3	Spain	454	V1-V4	host-associated	aquatic biome	diet=functional diet;host_taxid=13489;body_product=intestinal mucus;disease_stat=healthy;sample_name=C1M_t2_compl;
mgm4507996.3	Spain	454	V1-V4	host-associated	aquatic biome	disease_stat=healthy;diet=functional diet;body_product=intestinal mucus;host_taxid=13489;sample_name=C1C_t2_compl;
mgm4507997.3	Spain	454	V1-V4	host-associated	aquatic biome	disease_stat=healthy;body_product=intestinal mucus;host_taxid=13489;diet=control diet;sample_name=A1M_t2_compl;
mgm4507999.3	Spain	454	V1-V4	host-associated	aquatic biome	diet=functional diet;host_taxid=13489;body_product=intestinal mucus;disease_stat=healthy;sample_name=C2C_t2_compl;
mgm4508000.3	Spain	454	V1-V4	host-associated	aquatic biome	disease_stat=healthy;host_taxid=13489;body_product=intestinal mucus;diet=functional diet;sample_name=C2M_t2_compl;
mgm4508002.3	Spain	454	V1-V4	host-associated	aquatic biome	body_product=intestinal mucus;host_taxid=13489;diet=functional diet;disease_stat=healthy;sample_name=B2M_t2_compl;
mgm4508114.3	Spain	454	V1-V4	host-associated	aquatic biome	sample_name=secuencias_auto_t1;
mgm4508115.3	Spain	454	V1-V4	host-associated	aquatic biome	sample_name=sequences_allocht_t1;disease_stat=healthy;body_product=gut contents;host_taxid=13489;
mgm4508117.3	Spain	454	V1-V4	host-associated	aquatic biome	sample_name=secuencias_auto_t2;disease_stat=healthy;body_product=gut contents;host_taxid=13489;
mgm4509015.3	USA	454	V1-V3	host-associated	aquatic biome	sample_name=TCA.454Reads;
mgm4509016.3	USA	454	V1-V3	host-associated	aquatic biome	host_shape=N/A;diet=Fishmeal-based;misc_param_1=env_package;host_body_temp=no data;height_or_length=no data;disease_stat=N/A;host_taxid=8022;chem_administration=N/A;body_product=lumen;age=312 days;blood_press_syst=N/A;blood_press_diast=N/A;sample_name=1B10;host_color=N/A;mgrast_id=mge90813;host_subject_id=1B10;tot_mass=no data;sex=no data;genotype=wild-type;profile_rating_demo 2=bronze;gravidity=…
mgm4509018.3	USA	454	V1-V3	host-associated	aquatic biome	disease_stat=N/A;body_product=lumen;host_taxid=8022;chem_administration=N/A;blood_press_syst=N/A;age=312 days;sample_name=1B12;blood_press_diast=N/A;host_shape=N/A;diet=Grain-based;host_body_temp=no data;misc_param_1=env_package;height_or_length=no data;genotype=wild-type;sex=no data;profile_rating_demo 2=bronze;oxy_stat_samp=no data;body_habitat=mid-intestine;gravidity=no data;dry_mass=N/A;samp_…
mgm4509019.3	USA	454	V1-V3	host-associated	aquatic biome	blood_press_diast=N/A;sample_name=1B1;age=312 days;blood_press_syst=N/A;chem_administration=N/A;host_taxid=8022;body_product=lumen;disease_stat=N/A;height_or_length=no data;host_body_temp=no data;misc_param_1=env_package;diet=Fishmeal-based;host_shape=N/A;samp_salinity=no data;dry_mass=N/A;misc_param=N/A;gravidity=no data;body_habitat=mid-intestine;oxy_stat_samp=no data;profile_rating_demo 2=bron…
mgm4509020.3	USA	454	V1-V3	host-associated	aquatic biome	host_taxid=8022;body_product=lumen;chem_administration=N/A;disease_stat=N/A;sample_name=1B2;blood_press_diast=N/A;blood_press_syst=N/A;age=312 days;diet=Grain-based;host_shape=N/A;height_or_length=no data;misc_param_1=env_package;host_body_temp=no data;profile_rating_demo 2=bronze;genotype=wild-type;sex=no data;dry_mass=N/A;samp_salinity=no data;misc_param=N/A;oxy_stat_samp=no data;body_habitat=m…
mgm4509022.3	USA	454	V1-V3	host-associated	aquatic biome	host_subject_id=1B4;mgrast_id=mge90831;tot_mass=no data;host_color=N/A;oxy_stat_samp=no data;body_habitat=mid-intestine;gravidity=no data;samp_salinity=no data;dry_mass=N/A;misc_param=N/A;sex=no data;genotype=wild-type;profile_rating_demo 2=bronze;host_body_temp=no data;misc_param_1=env_package;height_or_length=no data;host_shape=N/A;diet=Fishmeal-based;blood_press_syst=N/A;age=312 days;sample_na…
mgm4509023.3	USA	454	V1-V3	host-associated	aquatic biome	body_product=lumen;host_taxid=8022;chem_administration=N/A;disease_stat=N/A;sample_name=1B5;blood_press_diast=N/A;blood_press_syst=N/A;age=312 days;diet=Fishmeal-based;host_shape=N/A;height_or_length=no data;misc_param_1=env_package;host_body_temp=no data;profile_rating_demo 2=bronze;genotype=wild-type;sex=no data;misc_param=N/A;samp_salinity=no data;dry_mass=N/A;oxy_stat_samp=no data;body_habita…
mgm4509024.3	USA	454	V1-V3	host-associated	aquatic biome	oxy_stat_samp=no data;gravidity=no data;body_habitat=mid-intestine;dry_mass=N/A;samp_salinity=no data;misc_param=N/A;genotype=wild-type;sex=no data;profile_rating_demo 2=bronze;mgrast_id=mge90849;host_subject_id=1B6;tot_mass=no data;host_color=N/A;blood_press_syst=N/A;age=312 days;sample_name=1B6;blood_press_diast=N/A;disease_stat=N/A;body_product=lumen;host_taxid=8022;chem_administration=N/A;hos…
mgm4509025.3	USA	454	V1-V3	host-associated	aquatic biome	samp_salinity=no data;dry_mass=N/A;misc_param=N/A;oxy_stat_samp=no data;gravidity=no data;body_habitat=mid-intestine;profile_rating_demo 2=bronze;sex=no data;genotype=wild-type;tot_mass=no data;mgrast_id=mge90867;host_subject_id=1B7;host_color=N/A;sample_name=1B7;blood_press_diast=N/A;blood_press_syst=N/A;age=312 days;host_taxid=8022;body_product=lumen;chem_administration=N/A;disease_stat=N/A;hei…
mgm4509026.3	USA	454	V1-V3	host-associated	aquatic biome	diet=Grain-based;host_shape=N/A;height_or_length=no data;misc_param_1=env_package;host_body_temp=no data;chem_administration=N/A;host_taxid=8022;body_product=lumen;disease_stat=N/A;sample_name=1B9;blood_press_diast=N/A;blood_press_syst=N/A;age=312 days;host_color=N/A;tot_mass=no data;host_subject_id=1B9;mgrast_id=mge90858;profile_rating_demo 2=bronze;genotype=wild-type;sex=no data;samp_salinity=n…
mgm4509027.3	USA	454	V1-V3	host-associated	aquatic biome	host_taxid=8022;body_product=lumen;chem_administration=N/A;disease_stat=N/A;sample_name=2B10;blood_press_diast=N/A;blood_press_syst=N/A;age=312 days;diet=Fishmeal-based;host_shape=N/A;height_or_length=no data;misc_param_1=env_package;host_body_temp=no data;profile_rating_demo 2=bronze;genotype=wild-type;sex=no data;samp_salinity=no data;misc_param=N/A;dry_mass=N/A;oxy_stat_samp=no data;gravidity=…
mgm4509028.3	USA	454	V1-V3	host-associated	aquatic biome	blood_press_syst=N/A;age=312 days;sample_name=2B11;blood_press_diast=N/A;disease_stat=N/A;body_product=lumen;host_taxid=8022;chem_administration=N/A;host_body_temp=no data;misc_param_1=env_package;height_or_length=no data;host_shape=N/A;diet=Grain-based;oxy_stat_samp=no data;gravidity=no data;body_habitat=mid-intestine;samp_salinity=no data;dry_mass=N/A;misc_param=N/A;sex=no data;genotype=wild-ty…
mgm4509029.3	USA	454	V1-V3	host-associated	aquatic biome	disease_stat=N/A;host_taxid=8022;chem_administration=N/A;body_product=lumen;age=312 days;blood_press_syst=N/A;blood_press_diast=N/A;sample_name=2B12;host_shape=N/A;diet=Grain-based;host_body_temp=no data;misc_param_1=env_package;height_or_length=no data;genotype=wild-type;sex=no data;profile_rating_demo 2=bronze;gravidity=no data;body_habitat=mid-intestine;oxy_stat_samp=no data;dry_mass=N/A;samp_…
mgm4509030.3	USA	454	V1-V3	host-associated	aquatic biome	blood_press_syst=N/A;age=312 days;sample_name=2B1;blood_press_diast=N/A;disease_stat=N/A;chem_administration=N/A;host_taxid=8022;body_product=lumen;host_body_temp=no data;misc_param_1=env_package;height_or_length=no data;host_shape=N/A;diet=Fishmeal-based;oxy_stat_samp=no data;body_habitat=mid-intestine;gravidity=no data;samp_salinity=no data;dry_mass=N/A;misc_param=N/A;sex=no data;genotype=wild-…
mgm4509031.3	USA	454	V1-V3	host-associated	aquatic biome	host_color=N/A;tot_mass=no data;host_subject_id=2B2;mgrast_id=mge90843;profile_rating_demo 2=bronze;genotype=wild-type;sex=no data;dry_mass=N/A;samp_salinity=no data;misc_param=N/A;oxy_stat_samp=no data;body_habitat=mid-intestine;gravidity=no data;diet=Grain-based;host_shape=N/A;height_or_length=no data;host_body_temp=no data;misc_param_1=env_package;host_taxid=8022;body_product=lumen;chem_admini…
mgm4509032.3	USA	454	V1-V3	host-associated	aquatic biome	tot_mass=no data;host_subject_id=2B3;mgrast_id=mge90798;host_color=N/A;misc_param=N/A;samp_salinity=no data;dry_mass=N/A;body_habitat=mid-intestine;gravidity=no data;oxy_stat_samp=no data;profile_rating_demo 2=bronze;genotype=wild-type;sex=no data;height_or_length=no data;host_body_temp=no data;misc_param_1=env_package;diet=Fishmeal-based;host_shape=N/A;blood_press_diast=N/A;sample_name=2B3;age=3…
mgm4509033.3	USA	454	V1-V3	host-associated	aquatic biome	disease_stat=N/A;body_product=lumen;host_taxid=8022;chem_administration=N/A;blood_press_syst=N/A;age=312 days;sample_name=2B4;blood_press_diast=N/A;host_shape=N/A;diet=Fishmeal-based;misc_param_1=env_package;host_body_temp=no data;height_or_length=no data;genotype=wild-type;sex=no data;profile_rating_demo 2=bronze;oxy_stat_samp=no data;gravidity=no data;body_habitat=mid-intestine;dry_mass=N/A;sam…
mgm4509034.3	USA	454	V1-V3	host-associated	aquatic biome	height_or_length=no data;misc_param_1=env_package;host_body_temp=no data;diet=Fishmeal-based;host_shape=N/A;blood_press_diast=N/A;sample_name=2B5;age=312 days;blood_press_syst=N/A;chem_administration=N/A;host_taxid=8022;body_product=lumen;disease_stat=N/A;tot_mass=no data;mgrast_id=mge90807;host_subject_id=2B5;host_color=N/A;misc_param=N/A;samp_salinity=no data;dry_mass=N/A;body_habitat=mid-intes…
mgm4509035.3	USA	454	V1-V3	host-associated	aquatic biome	oxy_stat_samp=no data;body_habitat=mid-intestine;gravidity=no data;misc_param=N/A;samp_salinity=no data;dry_mass=N/A;sex=no data;genotype=wild-type;profile_rating_demo 2=bronze;mgrast_id=mge90852;host_subject_id=2B6;tot_mass=no data;host_color=N/A;blood_press_syst=N/A;age=312 days;sample_name=2B6;blood_press_diast=N/A;disease_stat=N/A;host_taxid=8022;chem_administration=N/A;body_product=lumen;hos…
mgm4509036.3	USA	454	V1-V3	host-associated	aquatic biome	host_shape=N/A;diet=Grain-based;misc_param_1=env_package;host_body_temp=no data;height_or_length=no data;disease_stat=N/A;host_taxid=8022;chem_administration=N/A;body_product=lumen;age=312 days;blood_press_syst=N/A;blood_press_diast=N/A;sample_name=2B7;host_color=N/A;host_subject_id=2B7;mgrast_id=mge90870;tot_mass=no data;genotype=wild-type;sex=no data;profile_rating_demo 2=bronze;body_habitat=mi…
mgm4509037.3	USA	454	V1-V3	host-associated	aquatic biome	host_color=N/A;host_subject_id=2B9;mgrast_id=mge90861;tot_mass=no data;genotype=wild-type;sex=no data;profile_rating_demo 2=bronze;oxy_stat_samp=no data;gravidity=no data;body_habitat=mid-intestine;dry_mass=N/A;samp_salinity=no data;misc_param=N/A;host_shape=N/A;diet=Grain-based;misc_param_1=env_package;host_body_temp=no data;height_or_length=no data;disease_stat=N/A;body_product=lumen;host_taxid…
mgm4509042.3	USA	454	V1-V3	host-associated	aquatic biome	samp_salinity=no data;dry_mass=N/A;misc_param=N/A;body_habitat=mid-intestine;gravidity=no data;oxy_stat_samp=no data;profile_rating_demo 2=bronze;genotype=wild-type;sex=no data;tot_mass=no data;host_subject_id=3B2;mgrast_id=mge90846;host_color=N/A;blood_press_diast=N/A;sample_name=3B2;age=312 days;blood_press_syst=N/A;body_product=lumen;host_taxid=8022;chem_administration=N/A;disease_stat=N/A;hei…
mgm4509043.3	USA	454	V1-V3	host-associated	aquatic biome	profile_rating_demo 2=bronze;genotype=wild-type;sex=no data;samp_salinity=no data;misc_param=N/A;dry_mass=N/A;body_habitat=mid-intestine;gravidity=no data;oxy_stat_samp=no data;host_color=N/A;tot_mass=no data;mgrast_id=mge90801;host_subject_id=3B3;host_taxid=8022;chem_administration=N/A;body_product=lumen;disease_stat=N/A;blood_press_diast=N/A;sample_name=3B3;age=312 days;blood_press_syst=N/A;die…
mgm4509044.3	USA	454	V1-V3	host-associated	aquatic biome	sex=no data;genotype=wild-type;profile_rating_demo 2=bronze;oxy_stat_samp=no data;body_habitat=mid-intestine;gravidity=no data;samp_salinity=no data;dry_mass=N/A;misc_param=N/A;host_color=N/A;host_subject_id=3B4;mgrast_id=mge90837;tot_mass=no data;disease_stat=N/A;host_taxid=8022;body_product=lumen;chem_administration=N/A;blood_press_syst=N/A;age=312 days;sample_name=3B4;blood_press_diast=N/A;hos…
mgm4509045.3	USA	454	V1-V3	host-associated	aquatic biome	host_taxid=8022;chem_administration=N/A;body_product=lumen;disease_stat=N/A;sample_name=3B5;blood_press_diast=N/A;blood_press_syst=N/A;age=312 days;diet=Fishmeal-based;host_shape=N/A;height_or_length=no data;misc_param_1=env_package;host_body_temp=no data;profile_rating_demo 2=bronze;genotype=wild-type;sex=no data;samp_salinity=no data;misc_param=N/A;dry_mass=N/A;oxy_stat_samp=no data;gravidity=n…
mgm4509046.3	USA	454	V1-V3	host-associated	aquatic biome	profile_rating_demo 2=bronze;sex=no data;genotype=wild-type;dry_mass=N/A;samp_salinity=no data;misc_param=N/A;gravidity=no data;body_habitat=mid-intestine;oxy_stat_samp=no data;host_color=N/A;tot_mass=no data;host_subject_id=3B6;mgrast_id=mge90855;host_taxid=8022;body_product=lumen;chem_administration=N/A;disease_stat=N/A;blood_press_diast=N/A;sample_name=3B6;age=312 days;blood_press_syst=N/A;die…
mgm4509047.3	USA	454	V1-V3	host-associated	aquatic biome	sex=no data;genotype=wild-type;profile_rating_demo 2=bronze;body_habitat=mid-intestine;gravidity=no data;oxy_stat_samp=no data;misc_param=N/A;samp_salinity=no data;dry_mass=N/A;host_color=N/A;host_subject_id=3B7;mgrast_id=mge90873;tot_mass=no data;disease_stat=N/A;host_taxid=8022;body_product=lumen;chem_administration=N/A;age=312 days;blood_press_syst=N/A;blood_press_diast=N/A;sample_name=3B7;hos…
mgm4509048.3	USA	454	V1-V3	host-associated	aquatic biome	blood_press_syst=N/A;age=312 days;sample_name=3B9;blood_press_diast=N/A;disease_stat=N/A;chem_administration=N/A;host_taxid=8022;body_product=lumen;misc_param_1=env_package;host_body_temp=no data;height_or_length=no data;host_shape=N/A;diet=Grain-based;oxy_stat_samp=no data;gravidity=no data;body_habitat=mid-intestine;samp_salinity=no data;misc_param=N/A;dry_mass=N/A;genotype=wild-type;sex=no dat…
mgm4527905.3	Israel	454	V7-V9	host-associated	aquatic biome	sample_name=Bacteria1;
mgm4528397.3	Israel	454	V7-V9	host-associated	aquatic biome	sample_name=Bacteria2;
mgm4528440.3	Israel	454	V7-V9	host-associated	aquatic biome	sample_name=Bacteria3;
mgm4535428.3	USA	454	V3-V6	host-associated	aquatic biome	sample_name=AOP10;
mgm4535429.3	USA	454	V3-V6	host-associated	aquatic biome	sample_name=AOP3;
mgm4535430.3	USA	454	V3-V6	host-associated	aquatic biome	sample_name=AOP5;
mgm4535431.3	USA	454	V3-V6	host-associated	aquatic biome	sample_name=BOP10;
mgm4535432.3	USA	454	V3-V6	host-associated	aquatic biome	sample_name=BOP3;
mgm4535433.3	USA	454	V3-V6	host-associated	aquatic biome	sample_name=BOP5;
mgm4604137.3	Australia	illumina	V3,V4	host-associated	aquatic biome	sample_name=PD11_S28_L001_R1_001;
mgm4604138.3	Australia	illumina	V3,V4	host-associated	aquatic biome	sample_name=PD11_S28_L001_R2_001;
mgm4604139.3	Australia	illumina	V3,V4	host-associated	aquatic biome	sample_name=PD1_S23_L001_R1_001;
mgm4604140.3	Australia	illumina	V3,V4	host-associated	aquatic biome	sample_name=PD1_S23_L001_R2_001;
mgm4604141.3	Australia	illumina	V3,V4	host-associated	aquatic biome	sample_name=PD2_S24_L001_R1_001;
mgm4604142.3	Australia	illumina	V3,V4	host-associated	aquatic biome	sample_name=PD2_S24_L001_R2_001;
mgm4604143.3	Australia	illumina	V3,V4	host-associated	aquatic biome	sample_name=PD3_S25_L001_R1_001;
mgm4604144.3	Australia	illumina	V3,V4	host-associated	aquatic biome	sample_name=PD3_S25_L001_R2_001;
mgm4604145.3	Australia	illumina	V3,V4	host-associated	aquatic biome	sample_name=PD44_S29_L001_R1_001;
mgm4604146.3	Australia	illumina	V3,V4	host-associated	aquatic biome	sample_name=PD44_S29_L001_R2_001;
mgm4604147.3	Australia	illumina	V3,V4	host-associated	aquatic biome	sample_name=PD44E_S30_L001_R1_001;
mgm4604148.3	Australia	illumina	V3,V4	host-associated	aquatic biome	sample_name=PD44E_S30_L001_R2_001;
mgm4604149.3	Australia	illumina	V3,V4	host-associated	aquatic biome	sample_name=PD5_S27_L001_R1_001;
mgm4604150.3	Australia	illumina	V3,V4	host-associated	aquatic biome	sample_name=PD5_S27_L001_R2_001;
mgm4604151.3	Australia	illumina	V3,V4	host-associated	aquatic biome	sample_name=PPD11_S33_L001_R1_001;
mgm4604152.3	Australia	illumina	V3,V4	host-associated	aquatic biome	sample_name=PPD11_S33_L001_R2_001;
mgm4604153.3	Australia	illumina	V3,V4	host-associated	aquatic biome	sample_name=PPD22_S34_L001_R1_001;
mgm4604154.3	Australia	illumina	V3,V4	host-associated	aquatic biome	sample_name=PPD22_S34_L001_R2_001;
mgm4604155.3	Australia	illumina	V3,V4	host-associated	aquatic biome	sample_name=PPD2_S31_L001_R1_001;
mgm4604156.3	Australia	illumina	V3,V4	host-associated	aquatic biome	sample_name=PPD2_S31_L001_R2_001;
mgm4604157.3	Australia	illumina	V3,V4	host-associated	aquatic biome	sample_name=PPD33_S35_L001_R1_001;
mgm4604158.3	Australia	illumina	V3,V4	host-associated	aquatic biome	sample_name=PPD33_S35_L001_R2_001;
mgm4604159.3	Australia	illumina	V3,V4	host-associated	aquatic biome	sample_name=PPD3_S32_L001_R1_001;
mgm4604160.3	Australia	illumina	V3,V4	host-associated	aquatic biome	sample_name=PPD3_S32_L001_R2_001;
mgm4604161.3	Australia	illumina	V3,V4	host-associated	aquatic biome	sample_name=PPD44_S36_L001_R1_001;
mgm4604162.3	Australia	illumina	V3,V4	host-associated	aquatic biome	sample_name=PPD44_S36_L001_R2_001;
mgm4604163.3	Australia	illumina	V3,V4	host-associated	aquatic biome	sample_name=PPD55_S37_L001_R1_001;
mgm4604164.3	Australia	illumina	V3,V4	host-associated	aquatic biome	sample_name=PPD55_S37_L001_R2_001;
mgm4604165.3	Australia	illumina	V3,V4	host-associated	aquatic biome	sample_name=SD10_S10_L001_R1_001;
mgm4604166.3	Australia	illumina	V3,V4	host-associated	aquatic biome	sample_name=SD10_S10_L001_R2_001;
mgm4604167.3	Australia	illumina	V3,V4	host-associated	aquatic biome	sample_name=SD11_S11_L001_R1_001;
mgm4604168.3	Australia	illumina	V3,V4	host-associated	aquatic biome	sample_name=SD11_S11_L001_R2_001;
mgm4604169.3	Australia	illumina	V3,V4	host-associated	aquatic biome	sample_name=SD11E_S1_L001_R1_001;
mgm4604170.3	Australia	illumina	V3,V4	host-associated	aquatic biome	sample_name=SD11E_S1_L001_R2_001;
mgm4604171.3	Australia	illumina	V3,V4	host-associated	aquatic biome	sample_name=SD22_S12_L001_R1_001;
mgm4604172.3	Australia	illumina	V3,V4	host-associated	aquatic biome	sample_name=SD22_S12_L001_R2_001;
mgm4604173.3	Australia	illumina	V3,V4	host-associated	aquatic biome	sample_name=SD22E_S2_L001_R1_001;
mgm4604174.3	Australia	illumina	V3,V4	host-associated	aquatic biome	sample_name=SD22E_S2_L001_R2_001;
mgm4604175.3	Australia	illumina	V3,V4	host-associated	aquatic biome	sample_name=SD3_S3_L001_R1_001;
mgm4604176.3	Australia	illumina	V3,V4	host-associated	aquatic biome	sample_name=SD3_S3_L001_R2_001;
mgm4604177.3	Australia	illumina	V3,V4	host-associated	aquatic biome	sample_name=SD4_S4_L001_R1_001;
mgm4604178.3	Australia	illumina	V3,V4	host-associated	aquatic biome	sample_name=SD4_S4_L001_R2_001;
mgm4604179.3	Australia	illumina	V3,V4	host-associated	aquatic biome	sample_name=SD55_S13_L001_R1_001;
mgm4604180.3	Australia	illumina	V3,V4	host-associated	aquatic biome	sample_name=SD55_S13_L001_R2_001;
mgm4604181.3	Australia	illumina	V3,V4	host-associated	aquatic biome	sample_name=SD55E_S5_L001_R1_001;
mgm4604182.3	Australia	illumina	V3,V4	host-associated	aquatic biome	sample_name=SD55E_S5_L001_R2_001;
mgm4604183.3	Australia	illumina	V3,V4	host-associated	aquatic biome	sample_name=SD7_S7_L001_R1_001;
mgm4604184.3	Australia	illumina	V3,V4	host-associated	aquatic biome	sample_name=SD7_S7_L001_R2_001;
mgm4604185.3	Australia	illumina	V3,V4	host-associated	aquatic biome	sample_name=SD8_S8_L001_R1_001;
mgm4604186.3	Australia	illumina	V3,V4	host-associated	aquatic biome	sample_name=SD8_S8_L001_R2_001;
mgm4604187.3	Australia	illumina	V3,V4	host-associated	aquatic biome	sample_name=SD9_S9_L001_R1_001;
mgm4604188.3	Australia	illumina	V3,V4	host-associated	aquatic biome	sample_name=SD9_S9_L001_R2_001;
mgm4604189.3	Australia	illumina	V3,V4	host-associated	aquatic biome	sample_name=SSD10_S22_L001_R1_001;
mgm4604190.3	Australia	illumina	V3,V4	host-associated	aquatic biome	sample_name=SSD10_S22_L001_R2_001;
mgm4604191.3	Australia	illumina	V3,V4	host-associated	aquatic biome	sample_name=SSD1_S14_L001_R1_001;
mgm4604192.3	Australia	illumina	V3,V4	host-associated	aquatic biome	sample_name=SSD1_S14_L001_R2_001;
mgm4604193.3	Australia	illumina	V3,V4	host-associated	aquatic biome	sample_name=SSD2_S15_L001_R1_001;
mgm4604194.3	Australia	illumina	V3,V4	host-associated	aquatic biome	sample_name=SSD2_S15_L001_R2_001;
mgm4604195.3	Australia	illumina	V3,V4	host-associated	aquatic biome	sample_name=SSD3_S16_L001_R1_001;
mgm4604196.3	Australia	illumina	V3,V4	host-associated	aquatic biome	sample_name=SSD3_S16_L001_R2_001;
mgm4604197.3	Australia	illumina	V3,V4	host-associated	aquatic biome	sample_name=SSD4_S17_L001_R1_001;
mgm4604198.3	Australia	illumina	V3,V4	host-associated	aquatic biome	sample_name=SSD4_S17_L001_R2_001;
mgm4604199.3	Australia	illumina	V3,V4	host-associated	aquatic biome	sample_name=SSD6_S19_L001_R1_001;
mgm4604200.3	Australia	illumina	V3,V4	host-associated	aquatic biome	sample_name=SSD6_S19_L001_R2_001;
mgm4604201.3	Australia	illumina	V3,V4	host-associated	aquatic biome	sample_name=SSD7_S20_L001_R1_001;
mgm4604202.3	Australia	illumina	V3,V4	host-associated	aquatic biome	sample_name=SSD7_S20_L001_R2_001;
mgm4604203.3	Australia	illumina	V3,V4	host-associated	aquatic biome	sample_name=SSD8_S21_L001_R1_001;
mgm4604204.3	Australia	illumina	V3,V4	host-associated	aquatic biome	sample_name=SSD8_S21_L001_R2_001;
mgm4612433.3	Poland	illumina	V3,V4	host-associated	aquatic biome	sample_name=SC_RAS1;mgrast_id=mge264699;misc_param_1=env_package;
mgm4613170.3	Poland	illumina	V3,V4	host-associated	aquatic biome	sample_name=AMC1;
mgm4613171.3	Poland	illumina	V3,V4	host-associated	aquatic biome	sample_name=AMC2;
mgm4613172.3	Poland	illumina	V3,V4	host-associated	aquatic biome	sample_name=AMP1;
mgm4613173.3	Poland	illumina	V3,V4	host-associated	aquatic biome	sample_name=AMP2;
mgm4613174.3	Poland	illumina	V3,V4	host-associated	aquatic biome	sample_name=AMW;
mgm4613895.3	USA	454	V1-V4	host-associated	aquatic biome	sample_name=BZ520_1;
mgm4613899.3	USA	454	V1-V4	host-associated	aquatic biome	sample_name=BZ520_13;
mgm4613902.3	USA	454	V1-V4	host-associated	aquatic biome	sample_name=BZ520_16;
mgm4613909.3	USA	454	V1-V4	host-associated	aquatic biome	sample_name=BZ520_22;
mgm4613912.3	USA	454	V1-V4	host-associated	aquatic biome	sample_name=BZ520_25;
mgm4613924.3	USA	454	V1-V4	host-associated	aquatic biome	sample_name=BZ520_36;
mgm4613925.3	USA	454	V1-V4	host-associated	aquatic biome	sample_name=BZ520_37;
mgm4613928.3	USA	454	V1-V4	host-associated	aquatic biome	sample_name=BZ520_4;
mgm4613933.3	USA	454	V1-V4	host-associated	aquatic biome	sample_name=BZ520_44;
mgm4613936.3	USA	454	V1-V4	host-associated	aquatic biome	sample_name=BZ520_47;
mgm4613937.3	USA	454	V1-V4	host-associated	aquatic biome	sample_name=BZ520_48;
mgm4613952.3	USA	454	V1-V4	host-associated	aquatic biome	sample_name=BZ520_61;
mgm4613964.3	USA	454	V1-V4	host-associated	aquatic biome	sample_name=BZ520_72;
mgm4629653.3	Poland	illumina	V3,V4	host-associated	aquatic biome	sample_name=632d;
mgm4629654.3	Poland	illumina	V3,V4	host-associated	aquatic biome	sample_name=823d;
mgm4655299.3	Poland	illumina	V3,V4	host-associated	aquatic biome	sample_name=20_S7_L001_R;
mgm4655300.3	Poland	illumina	V3,V4	host-associated	aquatic biome	sample_name=19_S6_L001_R;
mgm4655301.3	Poland	illumina	V3,V4	host-associated	aquatic biome	sample_name=21_S8_L001_R;
mgm4668408.3	Poland	illumina	V3,V4	host-associated	aquatic biome	sample_name=4S_S4_L001_R;
mgm4668409.3	Poland	illumina	V3,V4	host-associated	aquatic biome	sample_name=1S_S1_L001_R;
mgm4668410.3	Poland	illumina	V3,V4	host-associated	aquatic biome	sample_name=2S_S2_L001_R;
mgm4668411.3	Poland	illumina	V3,V4	host-associated	aquatic biome	sample_name=3S_S3_L001_R;
mgm4539180.3	Central African Republic	454	V1-V3	host-associated	biome	mgrast_id=mge138201;sample_name=Sample19;
mgm4539181.3	Central African Republic	454	V1-V3	host-associated	biome	sample_name=Sample20;age=Juvenile;mgrast_id=mge138204;sex=NA;
mgm4539182.3	Central African Republic	454	V1-V3	host-associated	biome	sex=NA;age=Juvenile;mgrast_id=mge138207;sample_name=Sample21;
mgm4539183.3	Central African Republic	454	V1-V3	host-associated	biome	sex=NA;mgrast_id=mge138210;age=Juvenile;sample_name=Sample22;
mgm4539184.3	Central African Republic	454	V1-V3	host-associated	biome	age=Adult;mgrast_id=mge138213;sample_name=Sample23;sex=Female;
mgm4539185.3	Central African Republic	454	V1-V3	host-associated	biome	mgrast_id=mge138216;sample_name=Sample24;
mgm4539186.3	Central African Republic	454	V1-V3	host-associated	biome	mgrast_id=mge138219;sample_name=Sample25;
mgm4539187.3	Central African Republic	454	V1-V3	host-associated	biome	sample_name=Sample26;mgrast_id=mge138222;
mgm4576856.3	USA	illumina	V3,V4	host-associated	brine pool	sample_name=seqs;
mgm4487649.3	Brazil	454	V1-V4	host-associated	coral reef	sample_name=NOR_Island_W1;
mgm4487650.3	Brazil	454	V1-V4	host-associated	coral reef	sample_name=NOR_Island_W2;
mgm4487651.3	Brazil	454	V1-V4	host-associated	coral reef	sample_name=PRI_Island_W1;
mgm4489241.3	Pacific Ocean	454	V1-V3	host-associated	coral reef	mgrast_id=mge300845;sample_name=4489241.3;disease_stat=diseased portion of diseased animal;host_taxid=104759;
mgm4489242.3	Pacific Ocean	454	V1-V3	host-associated	coral reef	disease_stat=apparently healthy;host_taxid=104759;mgrast_id=mge300842;sample_name=4489242.3;
mgm4489243.3	Pacific Ocean	454	V1-V3	host-associated	coral reef	host_taxid=104759;disease_stat=healthy portion of diseased animal;sample_name=4489243.3;mgrast_id=mge300839;
mgm4489285.3	Pacific Ocean	454	V1-V3	host-associated	coral reef	mgrast_id=mge300836;sample_name=4489285.3;disease_stat=diseased portion of diseased animal;host_taxid=104759;
mgm4489293.3	Pacific Ocean	454	V1-V3	host-associated	coral reef	disease_stat=diseased portion of diseased animal;host_taxid=104759;mgrast_id=mge300833;sample_name=4489293.3;
mgm4489296.3	Pacific Ocean	454	V1-V3	host-associated	coral reef	sample_name=4489296.3;mgrast_id=mge300830;host_taxid=104759;disease_stat=apparently healthy;
mgm4489297.3	Pacific Ocean	454	V1-V3	host-associated	coral reef	disease_stat=healthy portion of diseased animal;host_taxid=104759;mgrast_id=mge300827;sample_name=4489297.3;
mgm4489302.3	Pacific Ocean	454	V1-V3	host-associated	coral reef	host_taxid=104759;disease_stat=apparently healthy;sample_name=4489302.3;mgrast_id=mge300824;
mgm4577906.3	USA	illumina	V3,V4	host-associated	coral reef	sample_name=D01a.M00710_926R_bc265_R1.fastq;
mgm4577983.3	USA	illumina	V3,V4	host-associated	coral reef	sample_name=D07c.M00738_926R_bc291_R2.fastq;
mgm4577984.3	USA	illumina	V3,V4	host-associated	coral reef	sample_name=D07a.M00710_926R_bc271_R2.fastq;
mgm4577985.3	USA	illumina	V3,V4	host-associated	coral reef	sample_name=D07b.M00738_926R_bc281_R2.fastq;
mgm4577986.3	USA	illumina	V3,V4	host-associated	coral reef	sample_name=D07a.M00710_926R_bc271_R1.fastq;
mgm4577987.3	USA	illumina	V3,V4	host-associated	coral reef	sample_name=D07b.M00738_926R_bc281_R1.fastq;
mgm4577988.3	USA	illumina	V3,V4	host-associated	coral reef	sample_name=D07c.M00738_926R_bc291_R1.fastq;
mgm4577989.3	USA	illumina	V3,V4	host-associated	coral reef	sample_name=D07d.M00738_926R_bc299_R2.fastq;
mgm4577990.3	USA	illumina	V3,V4	host-associated	coral reef	sample_name=D07d.M00738_926R_bc299_R1.fastq;
mgm4577991.3	USA	illumina	V3,V4	host-associated	coral reef	sample_name=D03d.M00710_926R_bc296_R2.fastq;
mgm4577992.3	USA	illumina	V3,V4	host-associated	coral reef	sample_name=D03d.M00710_926R_bc296_R1.fastq;
mgm4577993.3	USA	illumina	V3,V4	host-associated	coral reef	sample_name=D03c.M00738_926R_bc287_R1.fastq;
mgm4577994.3	USA	illumina	V3,V4	host-associated	coral reef	sample_name=D03b.M00710_926R_bc277_R2.fastq;
mgm4577995.3	USA	illumina	V3,V4	host-associated	coral reef	sample_name=D03a.M00710_926R_bc267_R1.fastq;
mgm4577996.3	USA	illumina	V3,V4	host-associated	coral reef	sample_name=D03a.M00710_926R_bc267_R2.fastq;
mgm4577997.3	USA	illumina	V3,V4	host-associated	coral reef	sample_name=D03c.M00738_926R_bc287_R2.fastq;
mgm4577998.3	USA	illumina	V3,V4	host-associated	coral reef	sample_name=D03b.M00710_926R_bc277_R1.fastq;
mgm4578011.3	USA	illumina	V3,V4	host-associated	coral reef	sample_name=Dc02a.M00738_926R_bc293_R1.fastq;
mgm4578012.3	USA	illumina	V3,V4	host-associated	coral reef	sample_name=Dc03a.M00738_926R_bc302_R1.fastq;
mgm4578013.3	USA	illumina	V3,V4	host-associated	coral reef	sample_name=Dc03a.M00738_926R_bc302_R2.fastq;
mgm4578014.3	USA	illumina	V3,V4	host-associated	coral reef	sample_name=Dc02a.M00738_926R_bc293_R2.fastq;
mgm4578015.3	USA	illumina	V3,V4	host-associated	coral reef	sample_name=Dc01a.M00738_926R_bc300_R1.fastq;
mgm4578016.3	USA	illumina	V3,V4	host-associated	coral reef	sample_name=Dc04a.M00738_926R_bc303_R1.fastq;
mgm4578017.3	USA	illumina	V3,V4	host-associated	coral reef	sample_name=Dc04a.M00738_926R_bc303_R2.fastq;
mgm4578018.3	USA	illumina	V3,V4	host-associated	coral reef	sample_name=Dc01a.M00738_926R_bc300_R2.fastq;
mgm4578019.3	USA	illumina	V3,V4	host-associated	coral reef	sample_name=D04d.M00710_926R_bc297_R2.fastq;
mgm4578020.3	USA	illumina	V3,V4	host-associated	coral reef	sample_name=D04d.M00710_926R_bc297_R1.fastq;
mgm4578021.3	USA	illumina	V3,V4	host-associated	coral reef	sample_name=D04b.M00710_926R_bc278_R1.fastq;
mgm4578022.3	USA	illumina	V3,V4	host-associated	coral reef	sample_name=D04c.M00738_926R_bc288_R2.fastq;
mgm4578023.3	USA	illumina	V3,V4	host-associated	coral reef	sample_name=D04a.M00710_926R_bc268_R2.fastq;
mgm4578024.3	USA	illumina	V3,V4	host-associated	coral reef	sample_name=D04a.M00710_926R_bc268_R1.fastq;
mgm4578025.3	USA	illumina	V3,V4	host-associated	coral reef	sample_name=D04b.M00710_926R_bc278_R2.fastq;
mgm4578026.3	USA	illumina	V3,V4	host-associated	coral reef	sample_name=D04c.M00738_926R_bc288_R1.fastq;
mgm4578027.3	USA	illumina	V3,V4	host-associated	coral reef	sample_name=D06d.M00738_926R_bc298_R2.fastq;
mgm4578028.3	USA	illumina	V3,V4	host-associated	coral reef	sample_name=D06d.M00738_926R_bc298_R1.fastq;
mgm4578029.3	USA	illumina	V3,V4	host-associated	coral reef	sample_name=D06c.M00738_926R_bc290_R2.fastq;
mgm4578030.3	USA	illumina	V3,V4	host-associated	coral reef	sample_name=D06b.M00710_926R_bc280_R2.fastq;
mgm4578031.3	USA	illumina	V3,V4	host-associated	coral reef	sample_name=D06a.M00738_926R_bc270_R2.fastq;
mgm4578032.3	USA	illumina	V3,V4	host-associated	coral reef	sample_name=D06b.M00710_926R_bc280_R1.fastq;
mgm4578033.3	USA	illumina	V3,V4	host-associated	coral reef	sample_name=D06c.M00738_926R_bc290_R1.fastq;
mgm4578034.3	USA	illumina	V3,V4	host-associated	coral reef	sample_name=D06a.M00738_926R_bc270_R1.fastq;
mgm4578035.3	USA	illumina	V3,V4	host-associated	coral reef	sample_name=D01d.M00738_926R_bc294_R1.fastq;
mgm4578036.3	USA	illumina	V3,V4	host-associated	coral reef	sample_name=D01d.M00738_926R_bc294_R2.fastq;
mgm4578037.3	USA	illumina	V3,V4	host-associated	coral reef	sample_name=D01c.M00738_926R_bc285_R2.fastq;
mgm4578038.3	USA	illumina	V3,V4	host-associated	coral reef	sample_name=D01b.M00710_926R_bc275_R1.fastq;
mgm4578039.3	USA	illumina	V3,V4	host-associated	coral reef	sample_name=D01a.M00710_926R_bc265_R2.fastq;
mgm4578040.3	USA	illumina	V3,V4	host-associated	coral reef	sample_name=D01a.M00710_926R_bc265_R1.fastq;
mgm4578041.3	USA	illumina	V3,V4	host-associated	coral reef	sample_name=D01c.M00738_926R_bc285_R1.fastq;
mgm4578042.3	USA	illumina	V3,V4	host-associated	coral reef	sample_name=D01b.M00710_926R_bc275_R2.fastq;
mgm4578043.3	USA	illumina	V3,V4	host-associated	coral reef	sample_name=D05d.M00710_926R_bc309_R1.fastq;
mgm4578044.3	USA	illumina	V3,V4	host-associated	coral reef	sample_name=D05c.M00738_926R_bc289_R1.fastq;
mgm4578045.3	USA	illumina	V3,V4	host-associated	coral reef	sample_name=D05b.M00710_926R_bc279_R2.fastq;
mgm4578046.3	USA	illumina	V3,V4	host-associated	coral reef	sample_name=D05a.M00710_926R_bc269_R1.fastq;
mgm4578047.3	USA	illumina	V3,V4	host-associated	coral reef	sample_name=D05a.M00710_926R_bc269_R2.fastq;
mgm4578048.3	USA	illumina	V3,V4	host-associated	coral reef	sample_name=D05d.M00710_926R_bc309_R2.fastq;
mgm4578049.3	USA	illumina	V3,V4	host-associated	coral reef	sample_name=D05c.M00738_926R_bc289_R2.fastq;
mgm4578050.3	USA	illumina	V3,V4	host-associated	coral reef	sample_name=D05b.M00710_926R_bc279_R1.fastq;
mgm4578051.3	USA	illumina	V3,V4	host-associated	coral reef	sample_name=D08a.M00710_926R_bc272_R2.fastq;
mgm4578052.3	USA	illumina	V3,V4	host-associated	coral reef	sample_name=D08c.M00738_926R_bc292_R2.fastq;
mgm4578053.3	USA	illumina	V3,V4	host-associated	coral reef	sample_name=D08b.M00710_926R_bc282_R2.fastq;
mgm4578054.3	USA	illumina	V3,V4	host-associated	coral reef	sample_name=D08b.M00710_926R_bc282_R1.fastq;
mgm4578055.3	USA	illumina	V3,V4	host-associated	coral reef	sample_name=D08c.M00738_926R_bc292_R1.fastq;
mgm4578056.3	USA	illumina	V3,V4	host-associated	coral reef	sample_name=D08a.M00710_926R_bc272_R1.fastq;
mgm4578057.3	USA	illumina	V3,V4	host-associated	coral reef	sample_name=D08d.M00710_926R_bc310_R2.fastq;
mgm4578058.3	USA	illumina	V3,V4	host-associated	coral reef	sample_name=D08d.M00710_926R_bc310_R1.fastq;
mgm4578059.3	USA	illumina	V3,V4	host-associated	coral reef	sample_name=D02a.M00710_926R_bc266_R1.fastq;
mgm4578060.3	USA	illumina	V3,V4	host-associated	coral reef	sample_name=D02b.M00710_926R_bc276_R2.fastq;
mgm4578061.3	USA	illumina	V3,V4	host-associated	coral reef	sample_name=D02d.M00738_926R_bc295_R2.fastq;
mgm4578065.3	USA	illumina	V3,V4	host-associated	coral reef	sample_name=D02c.M00738_926R_bc286_R2.fastq;
mgm4578066.3	USA	illumina	V3,V4	host-associated	coral reef	sample_name=D02a.M00710_926R_bc266_R2.fastq;
mgm4578067.3	USA	illumina	V3,V4	host-associated	coral reef	sample_name=Dc05a.M00738_926R_bc304_R2.fastq;
mgm4578068.3	USA	illumina	V3,V4	host-associated	coral reef	sample_name=Dc05a.M00738_926R_bc304_R1.fastq;
mgm4541490.3	USA	illumina	V8-V9	host-associated	cropland biome	sample_name=F11;
mgm4541491.3	USA	illumina	V8-V9	host-associated	cropland biome	sample_name=F110;
mgm4541492.3	USA	illumina	V8-V9	host-associated	cropland biome	sample_name=F111;
mgm4541493.3	USA	illumina	V8-V9	host-associated	cropland biome	sample_name=F112;
mgm4541494.3	USA	illumina	V8-V9	host-associated	cropland biome	sample_name=F113;
mgm4541495.3	USA	illumina	V8-V9	host-associated	cropland biome	sample_name=F114;
mgm4541496.3	USA	illumina	V8-V9	host-associated	cropland biome	sample_name=F115;
mgm4541497.3	USA	illumina	V8-V9	host-associated	cropland biome	sample_name=F12;
mgm4541498.3	USA	illumina	V8-V9	host-associated	cropland biome	sample_name=F13;
mgm4541499.3	USA	illumina	V8-V9	host-associated	cropland biome	sample_name=F14;
mgm4541500.3	USA	illumina	V8-V9	host-associated	cropland biome	sample_name=F15;
mgm4541501.3	USA	illumina	V8-V9	host-associated	cropland biome	sample_name=F16;
mgm4541502.3	USA	illumina	V8-V9	host-associated	cropland biome	sample_name=F17;
mgm4541503.3	USA	illumina	V8-V9	host-associated	cropland biome	sample_name=F18;
mgm4541504.3	USA	illumina	V8-V9	host-associated	cropland biome	sample_name=F19;
mgm4541505.3	USA	illumina	V8-V9	host-associated	cropland biome	sample_name=F21;
mgm4541506.3	USA	illumina	V8-V9	host-associated	cropland biome	sample_name=F210;
mgm4541507.3	USA	illumina	V8-V9	host-associated	cropland biome	sample_name=F22;
mgm4541508.3	USA	illumina	V8-V9	host-associated	cropland biome	sample_name=F23;
mgm4541509.3	USA	illumina	V8-V9	host-associated	cropland biome	sample_name=F24;
mgm4541510.3	USA	illumina	V8-V9	host-associated	cropland biome	sample_name=F25;
mgm4541511.3	USA	illumina	V8-V9	host-associated	cropland biome	sample_name=F26;
mgm4541512.3	USA	illumina	V8-V9	host-associated	cropland biome	sample_name=F27;
mgm4541513.3	USA	illumina	V8-V9	host-associated	cropland biome	sample_name=F28;
mgm4541514.3	USA	illumina	V8-V9	host-associated	cropland biome	sample_name=F29;
mgm4541515.3	USA	illumina	V8-V9	host-associated	cropland biome	sample_name=F31;
mgm4541516.3	USA	illumina	V8-V9	host-associated	cropland biome	sample_name=F310;
mgm4541517.3	USA	illumina	V8-V9	host-associated	cropland biome	sample_name=F32;
mgm4541518.3	USA	illumina	V8-V9	host-associated	cropland biome	sample_name=F33;
mgm4541519.3	USA	illumina	V8-V9	host-associated	cropland biome	sample_name=F34;
mgm4541520.3	USA	illumina	V8-V9	host-associated	cropland biome	sample_name=F35;
mgm4541521.3	USA	illumina	V8-V9	host-associated	cropland biome	sample_name=F36;
mgm4541522.3	USA	illumina	V8-V9	host-associated	cropland biome	sample_name=F37;
mgm4541523.3	USA	illumina	V8-V9	host-associated	cropland biome	sample_name=F38;
mgm4541524.3	USA	illumina	V8-V9	host-associated	cropland biome	sample_name=F39;
mgm4541525.3	USA	illumina	V8-V9	host-associated	cropland biome	sample_name=F41;
mgm4541526.3	USA	illumina	V8-V9	host-associated	cropland biome	sample_name=F410;
mgm4541527.3	USA	illumina	V8-V9	host-associated	cropland biome	sample_name=F42;
mgm4541528.3	USA	illumina	V8-V9	host-associated	cropland biome	sample_name=F43;
mgm4541529.3	USA	illumina	V8-V9	host-associated	cropland biome	sample_name=F44;
mgm4541530.3	USA	illumina	V8-V9	host-associated	cropland biome	sample_name=F45;
mgm4541531.3	USA	illumina	V8-V9	host-associated	cropland biome	sample_name=F46;
mgm4541532.3	USA	illumina	V8-V9	host-associated	cropland biome	sample_name=F47;
mgm4541533.3	USA	illumina	V8-V9	host-associated	cropland biome	sample_name=F48;
mgm4541534.3	USA	illumina	V8-V9	host-associated	cropland biome	sample_name=F49;
mgm4541535.3	USA	illumina	V8-V9	host-associated	cropland biome	sample_name=F51;
mgm4541536.3	USA	illumina	V8-V9	host-associated	cropland biome	sample_name=F510;
mgm4541537.3	USA	illumina	V8-V9	host-associated	cropland biome	sample_name=F52;
mgm4541538.3	USA	illumina	V8-V9	host-associated	cropland biome	sample_name=F53;
mgm4541539.3	USA	illumina	V8-V9	host-associated	cropland biome	sample_name=F54;
mgm4541540.3	USA	illumina	V8-V9	host-associated	cropland biome	sample_name=F55;
mgm4541541.3	USA	illumina	V8-V9	host-associated	cropland biome	sample_name=F56;
mgm4541542.3	USA	illumina	V8-V9	host-associated	cropland biome	sample_name=F57;
mgm4541543.3	USA	illumina	V8-V9	host-associated	cropland biome	sample_name=F58;
mgm4541544.3	USA	illumina	V8-V9	host-associated	cropland biome	sample_name=F59;
mgm4541545.3	USA	illumina	V8-V9	host-associated	cropland biome	sample_name=F61;
mgm4541546.3	USA	illumina	V8-V9	host-associated	cropland biome	sample_name=F62;
mgm4541547.3	USA	illumina	V8-V9	host-associated	cropland biome	sample_name=F63;
mgm4541548.3	USA	illumina	V8-V9	host-associated	cropland biome	sample_name=F64;
mgm4541549.3	USA	illumina	V8-V9	host-associated	cropland biome	sample_name=F65;
mgm4541550.3	USA	illumina	V8-V9	host-associated	cropland biome	sample_name=F66;
mgm4541551.3	USA	illumina	V8-V9	host-associated	cropland biome	sample_name=F67;
mgm4541552.3	USA	illumina	V8-V9	host-associated	cropland biome	sample_name=F68;
mgm4541553.3	USA	illumina	V8-V9	host-associated	cropland biome	sample_name=F69;
mgm4541554.3	USA	illumina	V8-V9	host-associated	cropland biome	sample_name=F71;
mgm4541555.3	USA	illumina	V8-V9	host-associated	cropland biome	sample_name=F72;
mgm4541556.3	USA	illumina	V8-V9	host-associated	cropland biome	sample_name=F73;
mgm4541557.3	USA	illumina	V8-V9	host-associated	cropland biome	sample_name=F74;
mgm4541558.3	USA	illumina	V8-V9	host-associated	cropland biome	sample_name=F75;
mgm4541559.3	USA	illumina	V8-V9	host-associated	cropland biome	sample_name=F91;
mgm4541560.3	USA	illumina	V8-V9	host-associated	cropland biome	sample_name=F92;
mgm4541561.3	USA	illumina	V8-V9	host-associated	cropland biome	sample_name=F93;
mgm4541562.3	USA	illumina	V8-V9	host-associated	cropland biome	sample_name=F94;
mgm4541563.3	USA	illumina	V8-V9	host-associated	cropland biome	sample_name=F95;
mgm4541564.3	USA	illumina	V8-V9	host-associated	cropland biome	sample_name=SM101;
mgm4541565.3	USA	illumina	V8-V9	host-associated	cropland biome	sample_name=SM102;
mgm4541566.3	USA	illumina	V8-V9	host-associated	cropland biome	sample_name=SM103;
mgm4541567.3	USA	illumina	V8-V9	host-associated	cropland biome	sample_name=SM104;
mgm4541568.3	USA	illumina	V8-V9	host-associated	cropland biome	sample_name=SM105;
mgm4541569.3	USA	illumina	V8-V9	host-associated	cropland biome	sample_name=SM11;
mgm4541570.3	USA	illumina	V8-V9	host-associated	cropland biome	sample_name=SM12;
mgm4541571.3	USA	illumina	V8-V9	host-associated	cropland biome	sample_name=SM121;
mgm4541572.3	USA	illumina	V8-V9	host-associated	cropland biome	sample_name=SM122;
mgm4541573.3	USA	illumina	V8-V9	host-associated	cropland biome	sample_name=SM123;
mgm4541574.3	USA	illumina	V8-V9	host-associated	cropland biome	sample_name=SM125;
mgm4541575.3	USA	illumina	V8-V9	host-associated	cropland biome	sample_name=SM13;
mgm4541576.3	USA	illumina	V8-V9	host-associated	cropland biome	sample_name=SM14;
mgm4541577.3	USA	illumina	V8-V9	host-associated	cropland biome	sample_name=SM15;
mgm4541578.3	USA	illumina	V8-V9	host-associated	cropland biome	sample_name=SM21;
mgm4541579.3	USA	illumina	V8-V9	host-associated	cropland biome	sample_name=SM22;
mgm4541580.3	USA	illumina	V8-V9	host-associated	cropland biome	sample_name=SM23;
mgm4541581.3	USA	illumina	V8-V9	host-associated	cropland biome	sample_name=SM24;
mgm4541582.3	USA	illumina	V8-V9	host-associated	cropland biome	sample_name=SM25;
mgm4541583.3	USA	illumina	V8-V9	host-associated	cropland biome	sample_name=SM31;
mgm4541584.3	USA	illumina	V8-V9	host-associated	cropland biome	sample_name=SM32;
mgm4541585.3	USA	illumina	V8-V9	host-associated	cropland biome	sample_name=SM33;
mgm4541586.3	USA	illumina	V8-V9	host-associated	cropland biome	sample_name=SM34;
mgm4541587.3	USA	illumina	V8-V9	host-associated	cropland biome	sample_name=SM35;
mgm4541588.3	USA	illumina	V8-V9	host-associated	cropland biome	sample_name=SM41;
mgm4541589.3	USA	illumina	V8-V9	host-associated	cropland biome	sample_name=SM42;
mgm4541590.3	USA	illumina	V8-V9	host-associated	cropland biome	sample_name=SM43;
mgm4541591.3	USA	illumina	V8-V9	host-associated	cropland biome	sample_name=SM44;
mgm4541592.3	USA	illumina	V8-V9	host-associated	cropland biome	sample_name=SM45;
mgm4541593.3	USA	illumina	V8-V9	host-associated	cropland biome	sample_name=SM51;
mgm4541594.3	USA	illumina	V8-V9	host-associated	cropland biome	sample_name=SM52;
mgm4541595.3	USA	illumina	V8-V9	host-associated	cropland biome	sample_name=SM53;
mgm4541596.3	USA	illumina	V8-V9	host-associated	cropland biome	sample_name=SM54;
mgm4541597.3	USA	illumina	V8-V9	host-associated	cropland biome	sample_name=SM55;
mgm4541598.3	USA	illumina	V8-V9	host-associated	cropland biome	sample_name=SM61;
mgm4541599.3	USA	illumina	V8-V9	host-associated	cropland biome	sample_name=SM62;
mgm4541600.3	USA	illumina	V8-V9	host-associated	cropland biome	sample_name=SM63;
mgm4541601.3	USA	illumina	V8-V9	host-associated	cropland biome	sample_name=SM64;
mgm4541602.3	USA	illumina	V8-V9	host-associated	cropland biome	sample_name=SM65;
mgm4541603.3	USA	illumina	V8-V9	host-associated	cropland biome	sample_name=SM81;
mgm4541604.3	USA	illumina	V8-V9	host-associated	cropland biome	sample_name=SM82;
mgm4541605.3	USA	illumina	V8-V9	host-associated	cropland biome	sample_name=SM83;
mgm4541606.3	USA	illumina	V8-V9	host-associated	cropland biome	sample_name=SM84;
mgm4541607.3	USA	illumina	V8-V9	host-associated	cropland biome	sample_name=SM85;
mgm4672462.3	Botswana	454	V1-V4	host-associated	Deserts and xeric shrubland biome	texture=98% sand;water_content_soil=0;tot_org_carb=-0.0001;water_content_soil_meth=estimate;horizon=subsoil;sieving=not pooled or sieved;samp_weight_dna_ext=0.4;slope_gradient=0;mgrast_id=mge143429;store_cond=dry, <24 hours;tot_n_meth=LECO;tot_org_c_meth=LECO total carbon. Most carbon in these soils is organic;agrochem_addition=NONE;sample_name=T1sM;pool_dna_extracts=0;tot_n=0.0005;horizon_meth=c…
mgm4672463.3	Botswana	454	V1-V4	host-associated	Deserts and xeric shrubland biome	slope_gradient=0;samp_weight_dna_ext=0.4;mgrast_id=mge143384;water_content_soil=0;texture=98% sand;sieving=not pooled or sieved;horizon=subsoil;water_content_soil_meth=estimate;tot_org_carb=0.0191;horizon_meth=crust=0-1cm depth, subsoil=1-2cm depth;tot_n=0.002;tillage=NONE;soil_type=sand;cur_vegetation=Perennial_grass;texture_meth=estimate;misc_param_1=env_package;tot_org_c_meth=LECO total carbon…
mgm4672464.3	Botswana	454	V1-V4	host-associated	Deserts and xeric shrubland biome	texture_meth=estimate;cur_vegetation=Tree;misc_param_1=env_package;tillage=NONE;soil_type=sand;tot_n=0.0087;horizon_meth=crust=0-1cm depth, subsoil=1-2cm depth;pool_dna_extracts=0;sample_name=T2sM;store_cond=dry, <24 hours;tot_n_meth=LECO;tot_org_c_meth=LECO total carbon. Most carbon in these soils is organic;agrochem_addition=NONE;mgrast_id=mge143441;samp_weight_dna_ext=0.4;slope_gradient=0;wate…
mgm4672467.3	Botswana	454	V1-V4	host-associated	Deserts and xeric shrubland biome	pool_dna_extracts=0;sample_name=T2cM;tot_org_c_meth=LECO total carbon. Most carbon in these soils is organic;tot_n_meth=LECO;agrochem_addition=NONE;store_cond=dry, <24 hours;soil_type=sand;tillage=NONE;misc_param_1=env_package;texture_meth=estimate;cur_vegetation=Tree;horizon_meth=crust=0-1cm depth, subsoil=1-2cm depth;tot_n=0.0129;horizon=crust;sieving=not pooled or sieved;tot_org_carb=0.115;wat…
mgm4672468.3	Botswana	454	V1-V4	host-associated	Deserts and xeric shrubland biome	horizon_meth=crust=0-1cm depth, subsoil=1-2cm depth;tot_n=0.0088;tillage=NONE;soil_type=sand;texture_meth=estimate;cur_vegetation=Shrub;misc_param_1=env_package;tot_org_c_meth=LECO total carbon. Most carbon in these soils is organic;tot_n_meth=LECO;agrochem_addition=NONE;store_cond=dry, <24 hours;pool_dna_extracts=0;sample_name=GF1cN;slope_gradient=0;samp_weight_dna_ext=0.4;mgrast_id=mge143318;wa…
mgm4672469.3	Botswana	454	V1-V4	host-associated	Deserts and xeric shrubland biome	mgrast_id=mge143363;samp_weight_dna_ext=0.4;slope_gradient=0;water_content_soil_meth=estimate;tot_org_carb=0.0225;sieving=not pooled or sieved;horizon=crust;texture=98% sand;water_content_soil=0;texture_meth=estimate;cur_vegetation=Perennial_grass;misc_param_1=env_package;tillage=NONE;soil_type=sand;tot_n=0.0026;horizon_meth=crust=0-1cm depth, subsoil=1-2cm depth;pool_dna_extracts=0;sample_name=L…
mgm4672470.3	Botswana	454	V1-V4	host-associated	Deserts and xeric shrubland biome	store_cond=dry, <24 hours;agrochem_addition=NONE;tot_org_c_meth=LECO total carbon. Most carbon in these soils is organic;tot_n_meth=LECO;sample_name=GF2cN;pool_dna_extracts=0;tot_n=0.0067;horizon_meth=crust=0-1cm depth, subsoil=1-2cm depth;texture_meth=estimate;cur_vegetation=Shrub;misc_param_1=env_package;tillage=NONE;soil_type=sand;texture=98% sand;water_content_soil=0;water_content_soil_meth=e…
mgm4672471.3	Botswana	454	V1-V4	host-associated	Deserts and xeric shrubland biome	pool_dna_extracts=0;sample_name=SG3cN;tot_org_c_meth=LECO total carbon. Most carbon in these soils is organic;tot_n_meth=LECO;agrochem_addition=NONE;store_cond=dry, <24 hours;soil_type=sand;tillage=NONE;misc_param_1=env_package;cur_vegetation=Annual_grass;texture_meth=estimate;horizon_meth=crust=0-1cm depth, subsoil=1-2cm depth;tot_n=0.0042;horizon=crust;sieving=not pooled or sieved;tot_org_carb=…
mgm4672473.3	Botswana	454	V1-V4	host-associated	Deserts and xeric shrubland biome	tot_org_carb=0.0453;water_content_soil_meth=estimate;horizon=crust;sieving=not pooled or sieved;texture=98% sand;water_content_soil=0;mgrast_id=mge143315;samp_weight_dna_ext=0.4;slope_gradient=0;sample_name=GF1cM;pool_dna_extracts=0;store_cond=dry, <24 hours;tot_n_meth=LECO;tot_org_c_meth=LECO total carbon. Most carbon in these soils is organic;agrochem_addition=NONE;misc_param_1=env_package;text…
mgm4672474.3	Botswana	454	V1-V4	host-associated	Deserts and xeric shrubland biome	horizon_meth=crust=0-1cm depth, subsoil=1-2cm depth;tot_n=0.0054;tillage=NONE;soil_type=sand;texture_meth=estimate;cur_vegetation=Shrub;misc_param_1=env_package;tot_n_meth=LECO;tot_org_c_meth=LECO total carbon. Most carbon in these soils is organic;agrochem_addition=NONE;store_cond=dry, <24 hours;pool_dna_extracts=0;sample_name=GF2cM;slope_gradient=0;samp_weight_dna_ext=0.4;mgrast_id=mge143327;wa…
mgm4672476.3	Botswana	454	V1-V4	host-associated	Deserts and xeric shrubland biome	texture=98% sand;water_content_soil=0;water_content_soil_meth=estimate;tot_org_carb=0.0323;sieving=not pooled or sieved;horizon=crust;samp_weight_dna_ext=0.4;slope_gradient=0;mgrast_id=mge143390;store_cond=dry, <24 hours;tot_org_c_meth=LECO total carbon. Most carbon in these soils is organic;tot_n_meth=LECO;agrochem_addition=NONE;pool_dna_extracts=0;sample_name=SG1cN;tot_n=0.0027;horizon_meth=cru…
mgm4672477.3	Botswana	454	V1-V4	host-associated	Deserts and xeric shrubland biome	sample_name=SG3cM;pool_dna_extracts=0;store_cond=dry, <24 hours;tot_org_c_meth=LECO total carbon. Most carbon in these soils is organic;tot_n_meth=LECO;agrochem_addition=NONE;texture_meth=estimate;cur_vegetation=Annual_grass;misc_param_1=env_package;tillage=NONE;soil_type=sand;tot_n=0.0041;horizon_meth=crust=0-1cm depth, subsoil=1-2cm depth;water_content_soil_meth=estimate;tot_org_carb=0.031;siev…
mgm4672480.3	Botswana	454	V1-V4	host-associated	Deserts and xeric shrubland biome	sieving=not pooled or sieved;horizon=crust;water_content_soil_meth=estimate;tot_org_carb=0.0362;water_content_soil=0;texture=98% sand;mgrast_id=mge143399;slope_gradient=0;samp_weight_dna_ext=0.4;sample_name=SG2cM;pool_dna_extracts=0;tot_org_c_meth=LECO total carbon. Most carbon in these soils is organic;agrochem_addition=NONE;tot_n_meth=LECO;store_cond=dry, <24 hours;tillage=NONE;soil_type=sand;t…
mgm4672481.3	Botswana	454	V1-V4	host-associated	Deserts and xeric shrubland biome	samp_weight_dna_ext=0.4;slope_gradient=0;mgrast_id=mge143354;texture=98% sand;water_content_soil=0;water_content_soil_meth=estimate;tot_org_carb=0.0222;sieving=not pooled or sieved;horizon=crust;tot_n=0.0022;horizon_meth=crust=0-1cm depth, subsoil=1-2cm depth;texture_meth=estimate;cur_vegetation=Perennial_grass;misc_param_1=env_package;tillage=NONE;soil_type=sand;store_cond=dry, <24 hours;tot_org…
mgm4672482.3	Botswana	454	V1-V4	host-associated	Deserts and xeric shrubland biome	horizon=crust;sieving=not pooled or sieved;tot_org_carb=0.0267;water_content_soil_meth=estimate;water_content_soil=0;texture=98% sand;mgrast_id=mge143378;slope_gradient=0;samp_weight_dna_ext=0.4;pool_dna_extracts=0;sample_name=LG3cN;tot_org_c_meth=LECO total carbon. Most carbon in these soils is organic;tot_n_meth=LECO;agrochem_addition=NONE;store_cond=dry, <24 hours;soil_type=sand;tillage=NONE;m…
mgm4672485.3	Botswana	454	V1-V4	host-associated	Deserts and xeric shrubland biome	mgrast_id=mge143396;samp_weight_dna_ext=0.4;slope_gradient=0;water_content_soil_meth=estimate;tot_org_carb=0.0224;sieving=not pooled or sieved;horizon=subsoil;texture=98% sand;water_content_soil=0;texture_meth=estimate;cur_vegetation=Annual_grass;misc_param_1=env_package;tillage=NONE;soil_type=sand;tot_n=0.0022;horizon_meth=crust=0-1cm depth, subsoil=1-2cm depth;sample_name=SG1sN;pool_dna_extract…
mgm4672486.3	Botswana	454	V1-V4	host-associated	Deserts and xeric shrubland biome	water_content_soil_meth=estimate;tot_org_carb=0.0775;sieving=not pooled or sieved;horizon=subsoil;texture=98% sand;water_content_soil=0;mgrast_id=mge143444;samp_weight_dna_ext=0.4;slope_gradient=0;sample_name=T2sN;pool_dna_extracts=0;store_cond=dry, <24 hours;tot_n_meth=LECO;tot_org_c_meth=LECO total carbon. Most carbon in these soils is organic;agrochem_addition=NONE;cur_vegetation=Tree;texture_…
mgm4672487.3	Botswana	454	V1-V4	host-associated	Deserts and xeric shrubland biome	samp_weight_dna_ext=0.4;slope_gradient=0;mgrast_id=mge143438;texture=98% sand;water_content_soil=0;tot_org_carb=0.128;water_content_soil_meth=estimate;horizon=crust;sieving=not pooled or sieved;tot_n=0.0116;horizon_meth=crust=0-1cm depth, subsoil=1-2cm depth;misc_param_1=env_package;texture_meth=estimate;cur_vegetation=Tree;soil_type=sand;tillage=NONE;store_cond=dry, <24 hours;tot_n_meth=LECO;tot…
mgm4672488.3	Botswana	454	V1-V4	host-associated	Deserts and xeric shrubland biome	water_content_soil_meth=estimate;tot_org_carb=0.0607;sieving=not pooled or sieved;horizon=crust;texture=98% sand;water_content_soil=0;mgrast_id=mge143339;samp_weight_dna_ext=0.4;slope_gradient=0;pool_dna_extracts=0;sample_name=GF3cM;store_cond=dry, <24 hours;agrochem_addition=NONE;tot_org_c_meth=LECO total carbon. Most carbon in these soils is organic;tot_n_meth=LECO;texture_meth=estimate;cur_veg…
mgm4672489.3	Botswana	454	V1-V4	host-associated	Deserts and xeric shrubland biome	mgrast_id=mge143387;samp_weight_dna_ext=0.4;slope_gradient=0;water_content_soil_meth=estimate;tot_org_carb=0.0294;sieving=not pooled or sieved;horizon=crust;texture=98% sand;water_content_soil=0;texture_meth=estimate;cur_vegetation=Annual_grass;misc_param_1=env_package;tillage=NONE;soil_type=sand;tot_n=0.0042;horizon_meth=crust=0-1cm depth, subsoil=1-2cm depth;sample_name=SG1cM;pool_dna_extracts=…
mgm4672490.3	Botswana	454	V1-V4	host-associated	Deserts and xeric shrubland biome	samp_weight_dna_ext=0.4;slope_gradient=0;mgrast_id=mge143348;texture=98% sand;water_content_soil=0;water_content_soil_meth=estimate;tot_org_carb=0.0481;sieving=not pooled or sieved;horizon=subsoil;tot_n=0.0047;horizon_meth=crust=0-1cm depth, subsoil=1-2cm depth;texture_meth=estimate;cur_vegetation=Shrub;misc_param_1=env_package;tillage=NONE;soil_type=sand;store_cond=dry, <24 hours;tot_org_c_meth=…
mgm4672491.3	Botswana	454	V1-V4	host-associated	Deserts and xeric shrubland biome	sieving=not pooled or sieved;horizon=subsoil;water_content_soil_meth=estimate;tot_org_carb=0.0381;water_content_soil=0;texture=98% sand;mgrast_id=mge143321;slope_gradient=0;samp_weight_dna_ext=0.4;sample_name=GF1sM;pool_dna_extracts=0;tot_org_c_meth=LECO total carbon. Most carbon in these soils is organic;agrochem_addition=NONE;tot_n_meth=LECO;store_cond=dry, <24 hours;tillage=NONE;soil_type=sand…
mgm4672492.3	Botswana	454	V1-V4	host-associated	Deserts and xeric shrubland biome	water_content_soil=0;texture=98% sand;sieving=not pooled or sieved;horizon=crust;water_content_soil_meth=estimate;tot_org_carb=0.223;slope_gradient=0;samp_weight_dna_ext=0.4;mgrast_id=mge143447;tot_org_c_meth=LECO total carbon. Most carbon in these soils is organic;agrochem_addition=NONE;tot_n_meth=LECO;store_cond=dry, <24 hours;pool_dna_extracts=0;sample_name=T3cM;horizon_meth=crust=0-1cm depth,…
mgm4672493.3	Botswana	454	V1-V4	host-associated	Deserts and xeric shrubland biome	mgrast_id=mge143351;samp_weight_dna_ext=0.4;slope_gradient=0;tot_org_carb=0.0256;water_content_soil_meth=estimate;horizon=crust;sieving=not pooled or sieved;texture=98% sand;water_content_soil=0;misc_param_1=env_package;texture_meth=estimate;cur_vegetation=Perennial_grass;soil_type=sand;tillage=NONE;tot_n=0.0038;horizon_meth=crust=0-1cm depth, subsoil=1-2cm depth;pool_dna_extracts=0;sample_name=L…
mgm4672494.3	Botswana	454	V1-V4	host-associated	Deserts and xeric shrubland biome	water_content_soil_meth=estimate;tot_org_carb=0.0669;sieving=not pooled or sieved;horizon=crust;texture=98% sand;water_content_soil=0;mgrast_id=mge143342;samp_weight_dna_ext=0.4;slope_gradient=0;pool_dna_extracts=0;sample_name=GF3cN;store_cond=dry, <24 hours;tot_n_meth=LECO;tot_org_c_meth=LECO total carbon. Most carbon in these soils is organic;agrochem_addition=NONE;cur_vegetation=Shrub;texture_…
mgm4672495.3	Botswana	454	V1-V4	host-associated	Deserts and xeric shrubland biome	texture_meth=estimate;cur_vegetation=Annual_grass;misc_param_1=env_package;tillage=NONE;soil_type=sand;tot_n=0.0035;horizon_meth=crust=0-1cm depth, subsoil=1-2cm depth;pool_dna_extracts=0;sample_name=SG3sN;store_cond=dry, <24 hours;tot_org_c_meth=LECO total carbon. Most carbon in these soils is organic;tot_n_meth=LECO;agrochem_addition=NONE;mgrast_id=mge143420;samp_weight_dna_ext=0.4;slope_gradie…
mgm4672496.3	Botswana	454	V1-V4	host-associated	Deserts and xeric shrubland biome	store_cond=dry, <24 hours;agrochem_addition=NONE;tot_org_c_meth=LECO total carbon. Most carbon in these soils is organic;tot_n_meth=LECO;pool_dna_extracts=0;sample_name=LG1sN;tot_n=0.0018;horizon_meth=crust=0-1cm depth, subsoil=1-2cm depth;misc_param_1=env_package;cur_vegetation=Perennial_grass;texture_meth=estimate;soil_type=sand;tillage=NONE;texture=98% sand;water_content_soil=0;tot_org_carb=0.…
mgm4672498.3	Botswana	454	V1-V4	host-associated	Deserts and xeric shrubland biome	horizon_meth=crust=0-1cm depth, subsoil=1-2cm depth;tot_n=0.003;soil_type=sand;tillage=NONE;misc_param_1=env_package;texture_meth=estimate;cur_vegetation=Perennial_grass;tot_org_c_meth=LECO total carbon. Most carbon in these soils is organic;agrochem_addition=NONE;tot_n_meth=LECO;store_cond=dry, <24 hours;pool_dna_extracts=0;sample_name=LG3cM;slope_gradient=0;samp_weight_dna_ext=0.4;mgrast_id=mge…
mgm4672499.3	Botswana	454	V1-V4	host-associated	Deserts and xeric shrubland biome	pool_dna_extracts=0;sample_name=GF1sN;store_cond=dry, <24 hours;tot_n_meth=LECO;tot_org_c_meth=LECO total carbon. Most carbon in these soils is organic;agrochem_addition=NONE;misc_param_1=env_package;texture_meth=estimate;cur_vegetation=Shrub;soil_type=sand;tillage=NONE;tot_n=0.0075;horizon_meth=crust=0-1cm depth, subsoil=1-2cm depth;tot_org_carb=0.0717;water_content_soil_meth=estimate;horizon=su…
mgm4672500.3	Botswana	454	V1-V4	host-associated	Deserts and xeric shrubland biome	slope_gradient=0;samp_weight_dna_ext=0.4;mgrast_id=mge143423;water_content_soil=0;texture=98% sand;sieving=not pooled or sieved;horizon=crust;water_content_soil_meth=estimate;tot_org_carb=0.114;horizon_meth=crust=0-1cm depth, subsoil=1-2cm depth;tot_n=0.0127;tillage=NONE;soil_type=sand;texture_meth=estimate;cur_vegetation=Tree;misc_param_1=env_package;tot_org_c_meth=LECO total carbon. Most carbon…
mgm4672501.3	Botswana	454	V1-V4	host-associated	Deserts and xeric shrubland biome	texture=98% sand;water_content_soil=0;tot_org_carb=-0.0002;water_content_soil_meth=estimate;horizon=subsoil;sieving=not pooled or sieved;samp_weight_dna_ext=0.4;slope_gradient=0;mgrast_id=mge143453;store_cond=dry, <24 hours;tot_org_c_meth=LECO total carbon. Most carbon in these soils is organic;agrochem_addition=NONE;tot_n_meth=LECO;sample_name=T3sM;pool_dna_extracts=0;tot_n=-0.0004;horizon_meth=…
mgm4672502.3	Botswana	454	V1-V4	host-associated	Deserts and xeric shrubland biome	tot_org_carb=0.103;water_content_soil_meth=estimate;horizon=subsoil;sieving=not pooled or sieved;texture=98% sand;water_content_soil=0;mgrast_id=mge143432;samp_weight_dna_ext=0.4;slope_gradient=0;sample_name=T1sN;pool_dna_extracts=0;store_cond=dry, <24 hours;tot_org_c_meth=LECO total carbon. Most carbon in these soils is organic;tot_n_meth=LECO;agrochem_addition=NONE;misc_param_1=env_package;text…
mgm4501863.3	USA	454	V1-V4	host-associated	estuarine biome	body_product=feces;host_taxid=6565;body_habitat=gut;sample_name=C_virginica_Hackberry_gut_1;samp_store_loc=LSB 244;diet=detritivore;host_subject_id=HB1G;samp_store_dur=24 h;substrate=oyster reef;samp_store_temp=-20;
mgm4501864.3	USA	454	V1-V4	host-associated	estuarine biome	samp_store_loc=LSB 244;diet=detritivore;host_subject_id=HB1S;substrate=oyster reef;samp_store_temp=-20;samp_store_dur=24 h;body_product=digestive fluid;host_taxid=6565;body_habitat=stomach;sample_name=C_virginica_Hackberry_stomach_1;
mgm4501865.3	USA	454	V1-V4	host-associated	estuarine biome	host_taxid=6565;body_product=feces;sample_name=C_virginica_Hackberry_gut_2;body_habitat=gut;diet=detritivore;samp_store_loc=LSB 244;samp_store_dur=24 h;samp_store_temp=-20;substrate=oyster reef;host_subject_id=HB2G;
mgm4501866.3	USA	454	V1-V4	host-associated	estuarine biome	samp_store_loc=LSB 244;diet=detritivore;host_subject_id=HB2S;samp_store_dur=24 h;samp_store_temp=-20;substrate=oyster reef;host_taxid=6565;body_product=digestive fluid;body_habitat=stomach;sample_name=C_virginica_Hackberry_stomach_2;
mgm4501867.3	USA	454	V1-V4	host-associated	estuarine biome	samp_store_loc=LSB 244;diet=detritivore;host_subject_id=HB3G;samp_store_temp=-20;substrate=oyster reef;samp_store_dur=24 h;body_product=feces;host_taxid=6565;body_habitat=gut;sample_name=C_virginica_Hackberry_gut_3;
mgm4501869.3	USA	454	V1-V4	host-associated	estuarine biome	body_product=feces;host_taxid=6565;body_habitat=gut;sample_name=C_virginica_Caillou-gut_1;samp_store_loc=LSB 244;diet=detritivore;host_subject_id=LC1G;substrate=oyster reef;samp_store_temp=-20;samp_store_dur=24 h;
mgm4501872.3	USA	454	V1-V4	host-associated	estuarine biome	sample_name=C_virginica_Caillou-stomach_2;body_habitat=stomach;host_taxid=6565;body_product=digestive fluid;samp_store_dur=24 h;substrate=oyster reef;samp_store_temp=-20;host_subject_id=LC2S;diet=detritivore;samp_store_loc=LSB 244;
mgm4501873.3	USA	454	V1-V4	host-associated	estuarine biome	body_product=feces;host_taxid=6565;sample_name=C_virginica_Caillou-gut_3;body_habitat=gut;diet=detritivore;samp_store_loc=LSB 244;samp_store_dur=24 h;samp_store_temp=-20;substrate=oyster reef;host_subject_id=LC3G;
mgm4501874.3	USA	454	V1-V4	host-associated	estuarine biome	body_product=digestive fluid;host_taxid=6565;sample_name=C_virginica_Caillou-stomach_3;body_habitat=stomach;diet=detritivore;samp_store_loc=LSB 244;samp_store_dur=24 h;samp_store_temp=-20;substrate=oyster reef;host_subject_id=LC3S;
mgm4460689.3	Canada	454	V7-V9	host-associated	extreme habitat	_temp=9 ; Celsius;ph=10.5 ; pH;
mgm4460690.3	Canada	454	V7-V9	host-associated	extreme habitat	ph=12.06 ; pH;_temp=18 ; Celsius;tot_depth_water_col=.5 m;redox_potential=-733 mV;
mgm4536054.3	Cote d'Ivoire	454	V1-V3	host-associated	flooded savanna biome	sample_name=Ancistrotermes cavithorax;
mgm4536055.3	Cote d'Ivoire	454	V1-V3	host-associated	flooded savanna biome	sample_name=Ancistrotermes guineesis;
mgm4536056.3	Cote d'Ivoire	454	V1-V3	host-associated	flooded savanna biome	sample_name=Macrotermes subhyalinus;
mgm4536057.3	Cote d'Ivoire	454	V1-V3	host-associated	flooded savanna biome	sample_name=Microtermes toumodiensis;
mgm4536058.3	Cote d'Ivoire	454	V1-V3	host-associated	flooded savanna biome	sample_name=Odontotermes sp.1;
mgm4536059.3	Cote d'Ivoire	454	V1-V3	host-associated	flooded savanna biome	sample_name=Odontotermes sp.2;
mgm4536060.3	Cote d'Ivoire	454	V1-V3	host-associated	flooded savanna biome	sample_name=Odontotermes sp.3;
mgm4536061.3	Cote d'Ivoire	454	V1-V3	host-associated	flooded savanna biome	sample_name=Pseudacanthotermes militaris;
mgm4536062.3	Cote d'Ivoire	454	V1-V3	host-associated	flooded savanna biome	sample_name=Pseudacanthotermes minor;
mgm4470937.3	USA		V9	host-associated	freshwater biome	sample_name=4470937.3;
mgm4470954.3	USA		V9	host-associated	freshwater biome	sample_name=4470954.3;
mgm4499296.3	Germany	454	V2	host-associated	freshwater biome	samp_store_temp=-20;substrate=freshwater;body_habitat=whole body;age=10 weeks;sample_name=10weeks1;host_taxid=410656;
mgm4499300.3	Germany	454	V2	host-associated	freshwater biome	body_habitat=whole body;age=15 weeks;sample_name=15weeks1;host_taxid=410656;samp_store_temp=-20;substrate=freshwater;
mgm4499301.3	Germany	454	V2	host-associated	freshwater biome	substrate=freshwater;samp_store_temp=-20;host_taxid=410656;age=15 weeks;body_habitat=whole body;sample_name=15weeks2;
mgm4499312.3	Germany	454	V2	host-associated	freshwater biome	sample_name=3weeks1;age=3 weeks;body_habitat=whole body;host_taxid=410656;substrate=freshwater;samp_store_temp=-20;
mgm4499313.3	Germany	454	V2	host-associated	freshwater biome	age=3 weeks;body_habitat=whole body;sample_name=3weeks2;host_taxid=410656;substrate=freshwater;samp_store_temp=-20;
mgm4499316.3	Germany	454	V2	host-associated	freshwater biome	substrate=freshwater;samp_store_temp=-20;sample_name=4weeks1;body_habitat=whole body;age=4 weeks;host_taxid=410656;
mgm4499320.3	Germany	454	V2	host-associated	freshwater biome	age=6 weeks;body_habitat=whole body;sample_name=6weeks1;host_taxid=410656;samp_store_temp=-20;substrate=freshwater;
mgm4499324.3	Germany	454	V2	host-associated	freshwater biome	samp_store_temp=-20;substrate=freshwater;sample_name=8weeks1;age=8 weeks;body_habitat=whole body;host_taxid=410656;
mgm4499332.3	Germany	454	V2	host-associated	freshwater biome	age=0 weeks;body_habitat=whole body;sample_name=Hatch1;host_taxid=410656;substrate=freshwater;samp_store_temp=-20;
mgm4499432.3	Germany	454	V2	host-associated	freshwater biome	substrate=freshwater;samp_store_temp=-20;host_taxid=410656;sample_name=MyD88_control_coculture_2;body_habitat=whole body;
mgm4499433.3	Germany	454	V2	host-associated	freshwater biome	samp_store_temp=-20;substrate=freshwater;sample_name=MyD88_control_coculture_3;body_habitat=whole body;host_taxid=410656;
mgm4499435.3	Germany	454	V2	host-associated	freshwater biome	samp_store_temp=-20;substrate=freshwater;host_taxid=410656;sample_name=MyD88_control_coculture_5;body_habitat=whole body;
mgm4499447.3	Germany	454	V2	host-associated	freshwater biome	host_taxid=410656;body_habitat=whole body;sample_name=MyD88_knockdown_coculture_2;substrate=freshwater;samp_store_temp=-20;
mgm4499448.3	Germany	454	V2	host-associated	freshwater biome	body_habitat=whole body;sample_name=MyD88_knockdown_coculture_3;host_taxid=410656;samp_store_temp=-20;substrate=freshwater;
mgm4499450.3	Germany	454	V2	host-associated	freshwater biome	host_taxid=410656;body_habitat=whole body;sample_name=MyD88_knockdown_coculture_5;samp_store_temp=-20;substrate=freshwater;
mgm4508184.3	China	454	V6-V9	host-associated	freshwater biome	sample_name=Taihu_Water_21;
mgm4508191.3	China	454	V6-V9	host-associated	freshwater biome	sample_name=Taihu_Water_26;
mgm4508195.3	China	454	V6-V9	host-associated	freshwater biome	sample_name=Taihu_Water_13;
mgm4508197.3	China	454	V6-V9	host-associated	freshwater biome	sample_name=Taihu_Water_14;
mgm4508219.3	China	454	V6-V9	host-associated	freshwater biome	sample_name=Taihu_Water_02;
mgm4508240.3	China	454	V6-V9	host-associated	freshwater biome	sample_name=Taihu_Water_15;
mgm4508247.3	China	454	V6-V9	host-associated	freshwater biome	sample_name=Taihu_Water_12;
mgm4508251.3	China	454	V6-V9	host-associated	freshwater biome	sample_name=Taihu_Water_27;
mgm4508253.3	China	454	V6-V9	host-associated	freshwater biome	sample_name=Taihu_Water_20;
mgm4508274.3	China	454	V6-V9	host-associated	freshwater biome	sample_name=Taihu_Water_04;
mgm4508299.3	China	454	V6-V9	host-associated	freshwater biome	sample_name=Taihu_Water_09;
mgm4508301.3	China	454	V6-V9	host-associated	freshwater biome	sample_name=Taihu_Water_18;
mgm4508314.3	China	454	V6-V9	host-associated	freshwater biome	sample_name=Taihu_Water_11;
mgm4508320.3	China	454	V6-V9	host-associated	freshwater biome	sample_name=Taihu_Water_23;
mgm4508325.3	China	454	V6-V9	host-associated	freshwater biome	sample_name=Taihu_Water_24;
mgm4508337.3	China	454	V6-V9	host-associated	freshwater biome	sample_name=Taihu_Water_01;
mgm4508359.3	China	454	V6-V9	host-associated	freshwater biome	sample_name=Taihu_Water_22;
mgm4508362.3	China	454	V6-V9	host-associated	freshwater biome	sample_name=Taihu_Water_17;
mgm4508368.3	China	454	V6-V9	host-associated	freshwater biome	sample_name=Taihu_Water_10;
mgm4514224.3	Germany	454	V2	host-associated	freshwater biome	body_habitat=whole body;samp_store_temp=-20;substrate=freshwater;sample_name=AEP1;
mgm4514239.3	Germany	454	V2	host-associated	freshwater biome	substrate=freshwater;samp_store_temp=-20;sample_name=Viridis1;body_habitat=whole body;
mgm4514266.3	Germany	454	V2	host-associated	freshwater biome	samp_store_temp=-20;substrate=freshwater;sample_name=Holi.Donor.1;body_habitat=whole body;
mgm4514267.3	Germany	454	V2	host-associated	freshwater biome	body_habitat=whole body;samp_store_temp=-20;substrate=freshwater;sample_name=Holi.Donor.2;
mgm4514268.3	Germany	454	V2	host-associated	freshwater biome	sample_name=Holi.Donor.3;samp_store_temp=-20;substrate=freshwater;body_habitat=whole body;
mgm4514411.3	Germany	454	V2	host-associated	freshwater biome	body_habitat=whole body;samp_store_temp=-20;substrate=freshwater;sample_name=Holi.co.Hvir.2;
mgm4514413.3	Germany	454	V2	host-associated	freshwater biome	sample_name=Holi.Donor.1;substrate=freshwater;samp_store_temp=-20;body_habitat=whole body;
mgm4514414.3	Germany	454	V2	host-associated	freshwater biome	sample_name=Holi.Donor.2;substrate=freshwater;samp_store_temp=-20;body_habitat=whole body;
mgm4514415.3	Germany	454	V2	host-associated	freshwater biome	substrate=freshwater;samp_store_temp=-20;sample_name=Holi.Donor.3;body_habitat=whole body;
mgm4524562.3	UK	illumina	V3,V4	host-associated	freshwater biome	sample_name=TroutGut1;
mgm4524563.3	UK	illumina	V3,V4	host-associated	freshwater biome	sample_name=TroutGut11;
mgm4529501.3	UK	illumina	V3,V4	host-associated	freshwater biome	sample_name=TroutGut11B;
mgm4529502.3	UK	illumina	V3,V4	host-associated	freshwater biome	sample_name=TroutGut1B;
mgm4529503.3	UK	illumina	V3,V4	host-associated	freshwater biome	sample_name=TroutGut4;
mgm4529504.3	UK	illumina	V3,V4	host-associated	freshwater biome	sample_name=TroutGut5;
mgm4529505.3	UK	illumina	V3,V4	host-associated	freshwater biome	sample_name=TroutGut7;
mgm4549784.3	USA	illumina	V4	host-associated	freshwater biome	sample_name=UCC_O.Oscar;
mgm4549785.3	USA	illumina	V4	host-associated	freshwater biome	sample_name=HL1.Block_1_2500um;
mgm4549786.3	USA	illumina	V4	host-associated	freshwater biome	sample_name=HL1.Apr_2_8;
mgm4549787.3	USA	illumina	V4	host-associated	freshwater biome	sample_name=HL1.Jul_1_7;
mgm4549788.3	USA	illumina	V4	host-associated	freshwater biome	sample_name=HL1.Oct_1_4;
mgm4549789.3	USA	illumina	V4	host-associated	freshwater biome	sample_name=HL1.Jul_2_2;
mgm4549790.3	USA	illumina	V4	host-associated	freshwater biome	sample_name=HL1.Sep_1_3;
mgm4549791.3	USA	illumina	V4	host-associated	freshwater biome	sample_name=HL1.Block_1_2000um;
mgm4549792.3	USA	illumina	V4	host-associated	freshwater biome	sample_name=HL1.Oct_1_9;
mgm4549793.3	USA	illumina	V4	host-associated	freshwater biome	sample_name=HL1.Apr_2_5;
mgm4549794.3	USA	illumina	V4	host-associated	freshwater biome	sample_name=HL1.Jul_2_3;
mgm4549795.3	USA	illumina	V4	host-associated	freshwater biome	sample_name=HL1.Sep_2_5;
mgm4549796.3	USA	illumina	V4	host-associated	freshwater biome	sample_name=HL1.Block_1_500um;
mgm4549797.3	USA	illumina	V4	host-associated	freshwater biome	sample_name=HL1.Apr_1_3;
mgm4549798.3	USA	illumina	V4	host-associated	freshwater biome	sample_name=HL1.Jul_1_5;
mgm4549799.3	USA	illumina	V4	host-associated	freshwater biome	sample_name=HL1.Sep_2_8;
mgm4549800.3	USA	illumina	V4	host-associated	freshwater biome	sample_name=HL1.Block_1_1000um;
mgm4549801.3	USA	illumina	V4	host-associated	freshwater biome	sample_name=HL1.Oct_2_5;
mgm4549802.3	USA	illumina	V4	host-associated	freshwater biome	sample_name=UCC_A.Ana;
mgm4549803.3	USA	illumina	V4	host-associated	freshwater biome	sample_name=HL1.Block_1_1500um;
mgm4549804.3	USA	illumina	V4	host-associated	freshwater biome	sample_name=HL1.Jul_1_2;
mgm4549805.3	USA	illumina	V4	host-associated	freshwater biome	sample_name=HL1.Jul_2_7;
mgm4549806.3	USA	illumina	V4	host-associated	freshwater biome	sample_name=HL1.Apr_1_4;
mgm4549807.3	USA	illumina	V4	host-associated	freshwater biome	sample_name=HL1.Oct_2_4;
mgm4549808.3	USA	illumina	V4	host-associated	freshwater biome	sample_name=HL1.Block_1_3000um;
mgm4549809.3	USA	illumina	V4	host-associated	freshwater biome	sample_name=HL1.Sep_1_8;
mgm4549810.3	USA	illumina	V4	host-associated	freshwater biome	sample_name=HL1.Sep_2_1;
mgm4549811.3	USA	illumina	V4	host-associated	freshwater biome	sample_name=HL1.Oct_2_7;
mgm4549812.3	USA	illumina	V4	host-associated	freshwater biome	sample_name=HL1.Apr_1_7;
mgm4549813.3	USA	illumina	V4	host-associated	freshwater biome	sample_name=HL1.Sep_1_9;
mgm4549814.3	USA	illumina	V4	host-associated	freshwater biome	sample_name=HL1.Block_1_3500um;
mgm4549815.3	USA	illumina	V4	host-associated	freshwater biome	sample_name=HL1.Block_1_4000um;
mgm4549816.3	USA	illumina	V4	host-associated	freshwater biome	sample_name=HL1.Apr_2_3;
mgm4549817.3	USA	illumina	V4	host-associated	freshwater biome	sample_name=HL1.Oct_1_3;
mgm4568873.3	USA	454	V4-V5	host-associated	freshwater biome	sample_name=2011.09.19.3;
mgm4568877.3	USA	454	V4-V5	host-associated	freshwater biome	sample_name=2011.10.16.1;
mgm4568880.3	USA	454	V4-V5	host-associated	freshwater biome	sample_name=2011.11.03.1;
mgm4568903.3	USA	454	V4-V5	host-associated	freshwater biome	sample_name=2012.01.23.3;
mgm4568907.3	USA	454	V4-V5	host-associated	freshwater biome	sample_name=2012.02.09.1;
mgm4568908.3	USA	454	V4-V5	host-associated	freshwater biome	sample_name=2012.02.09.2;
mgm4568910.3	USA	454	V4-V5	host-associated	freshwater biome	sample_name=2012.02.13.1;
mgm4568911.3	USA	454	V4-V5	host-associated	freshwater biome	sample_name=2012.02.13.2;
mgm4568912.3	USA	454	V4-V5	host-associated	freshwater biome	sample_name=2012.02.13.3;
mgm4569429.3	USA	454	V4-V5	host-associated	freshwater biome	sample_name=immigration_srt_otus;
mgm4457768.3	USA	illumina	V4	host-associated	host-associated	body_habitat=UBERON;sample_name=L1S1;sex=female;
mgm4457769.3	USA	illumina	V4	host-associated	terrestrial-biome	body_habitat=UBERON;sample_name=L1S10;sex=female;
mgm4457770.3	USA	illumina	V4	host-associated	terrestrial-biome	sample_name=L1S100;body_habitat=UBERON;sex=female;
mgm4457771.3	USA	illumina	V4	host-associated	terrestrial-biome	body_habitat=UBERON;sample_name=L1S101;sex=female;
mgm4457772.3	USA	illumina	V4	host-associated	terrestrial-biome	sex=female;sample_name=L1S102;body_habitat=UBERON;
mgm4457773.3	USA	illumina	V4	host-associated	terrestrial-biome	body_habitat=UBERON;sample_name=L1S103;sex=female;
mgm4457774.3	USA	illumina	V4	host-associated	terrestrial-biome	sex=female;sample_name=L1S104;body_habitat=UBERON;
mgm4457775.3	USA	illumina	V4	host-associated	terrestrial-biome	sex=female;sample_name=L1S105;body_habitat=UBERON;
mgm4457776.3	USA	illumina	V4	host-associated	terrestrial-biome	sex=female;body_habitat=UBERON;sample_name=L1S106;
mgm4457777.3	USA	illumina	V4	host-associated	terrestrial-biome	body_habitat=UBERON;sample_name=L1S107;sex=female;
mgm4457778.3	USA	illumina	V4	host-associated	terrestrial-biome	sex=female;sample_name=L1S108;body_habitat=UBERON;
mgm4457779.3	USA	illumina	V4	host-associated	terrestrial-biome	sex=female;body_habitat=UBERON;sample_name=L1S109;
mgm4457780.3	USA	illumina	V4	host-associated	terrestrial-biome	sex=female;sample_name=L1S11;body_habitat=UBERON;
mgm4457781.3	USA	illumina	V4	host-associated	terrestrial-biome	body_habitat=UBERON;sample_name=L1S110;sex=female;
mgm4457782.3	USA	illumina	V4	host-associated	terrestrial-biome	sex=female;sample_name=L1S111;body_habitat=UBERON;
mgm4457783.3	USA	illumina	V4	host-associated	terrestrial-biome	body_habitat=UBERON;sample_name=L1S112;sex=female;
mgm4457784.3	USA	illumina	V4	host-associated	terrestrial-biome	sample_name=L1S113;body_habitat=UBERON;sex=female;
mgm4457785.3	USA	illumina	V4	host-associated	terrestrial-biome	sex=female;body_habitat=UBERON;sample_name=L1S114;
mgm4457786.3	USA	illumina	V4	host-associated	terrestrial-biome	sample_name=L1S115;body_habitat=UBERON;sex=female;
mgm4457787.3	USA	illumina	V4	host-associated	terrestrial-biome	sex=female;sample_name=L1S116;body_habitat=UBERON;
mgm4457788.3	USA	illumina	V4	host-associated	terrestrial-biome	sample_name=L1S117;body_habitat=UBERON;sex=female;
mgm4457789.3	USA	illumina	V4	host-associated	terrestrial-biome	sex=female;sample_name=L1S118;body_habitat=UBERON;
mgm4457790.3	USA	illumina	V4	host-associated	terrestrial-biome	sex=female;body_habitat=UBERON;sample_name=L1S119;
mgm4457791.3	USA	illumina	V4	host-associated	terrestrial-biome	sex=female;sample_name=L1S12;body_habitat=UBERON;
mgm4457792.3	USA	illumina	V4	host-associated	terrestrial-biome	sex=female;body_habitat=UBERON;sample_name=L1S120;
mgm4457793.3	USA	illumina	V4	host-associated	terrestrial-biome	sample_name=L1S121;body_habitat=UBERON;sex=female;
mgm4457794.3	USA	illumina	V4	host-associated	terrestrial-biome	sex=female;sample_name=L1S122;body_habitat=UBERON;
mgm4457795.3	USA	illumina	V4	host-associated	terrestrial-biome	sex=female;body_habitat=UBERON;sample_name=L1S123;
mgm4457796.3	USA	illumina	V4	host-associated	terrestrial-biome	sex=female;sample_name=L1S124;body_habitat=UBERON;
mgm4457797.3	USA	illumina	V4	host-associated	terrestrial-biome	sex=female;sample_name=L1S125;body_habitat=UBERON;
mgm4457798.3	USA	illumina	V4	host-associated	terrestrial-biome	sex=female;body_habitat=UBERON;sample_name=L1S126;
mgm4457799.3	USA	illumina	V4	host-associated	terrestrial-biome	sex=female;body_habitat=UBERON;sample_name=L1S127;
mgm4457800.3	USA	illumina	V4	host-associated	terrestrial-biome	sex=female;sample_name=L1S128;body_habitat=UBERON;
mgm4457801.3	USA	illumina	V4	host-associated	terrestrial-biome	sex=female;body_habitat=UBERON;sample_name=L1S129;
mgm4457802.3	USA	illumina	V4	host-associated	terrestrial-biome	sex=female;body_habitat=UBERON;sample_name=L1S13;
mgm4457803.3	USA	illumina	V4	host-associated	terrestrial-biome	body_habitat=UBERON;sample_name=L1S130;sex=female;
mgm4457804.3	USA	illumina	V4	host-associated	terrestrial-biome	body_habitat=UBERON;sample_name=L1S131;sex=female;
mgm4457805.3	USA	illumina	V4	host-associated	terrestrial-biome	sample_name=L1S132;body_habitat=UBERON;sex=female;
mgm4457806.3	USA	illumina	V4	host-associated	terrestrial-biome	body_habitat=UBERON;sample_name=L1S133;sex=male;
mgm4457807.3	USA	illumina	V4	host-associated	terrestrial-biome	sex=male;body_habitat=UBERON;sample_name=L1S134;
mgm4457808.3	USA	illumina	V4	host-associated	terrestrial-biome	sex=male;body_habitat=UBERON;sample_name=L1S135;
mgm4457809.3	USA	illumina	V4	host-associated	terrestrial-biome	sex=male;body_habitat=UBERON;sample_name=L1S136;
mgm4457810.3	USA	illumina	V4	host-associated	terrestrial-biome	body_habitat=UBERON;sample_name=L1S137;sex=male;
mgm4457811.3	USA	illumina	V4	host-associated	terrestrial-biome	sex=male;sample_name=L1S138;body_habitat=UBERON;
mgm4457812.3	USA	illumina	V4	host-associated	terrestrial-biome	sample_name=L1S139;body_habitat=UBERON;sex=male;
mgm4457813.3	USA	illumina	V4	host-associated	terrestrial-biome	sex=female;sample_name=L1S14;body_habitat=UBERON;
mgm4457814.3	USA	illumina	V4	host-associated	terrestrial-biome	sample_name=L1S140;body_habitat=UBERON;sex=male;
mgm4457815.3	USA	illumina	V4	host-associated	terrestrial-biome	sample_name=L1S141;body_habitat=UBERON;sex=male;
mgm4457816.3	USA	illumina	V4	host-associated	terrestrial-biome	sex=male;body_habitat=UBERON;sample_name=L1S142;
mgm4457817.3	USA	illumina	V4	host-associated	terrestrial-biome	sex=male;sample_name=L1S143;body_habitat=UBERON;
mgm4457818.3	USA	illumina	V4	host-associated	terrestrial-biome	sex=male;body_habitat=UBERON;sample_name=L1S144;
mgm4457819.3	USA	illumina	V4	host-associated	terrestrial-biome	body_habitat=UBERON;sample_name=L1S145;sex=male;
mgm4457820.3	USA	illumina	V4	host-associated	terrestrial-biome	sex=male;sample_name=L1S146;body_habitat=UBERON;
mgm4457821.3	USA	illumina	V4	host-associated	terrestrial-biome	sample_name=L1S147;body_habitat=UBERON;sex=male;
mgm4457822.3	USA	illumina	V4	host-associated	terrestrial-biome	sex=male;sample_name=L1S148;body_habitat=UBERON;
mgm4457823.3	USA	illumina	V4	host-associated	terrestrial-biome	sex=male;sample_name=L1S149;body_habitat=UBERON;
mgm4457824.3	USA	illumina	V4	host-associated	terrestrial-biome	sex=female;body_habitat=UBERON;sample_name=L1S15;
mgm4457825.3	USA	illumina	V4	host-associated	terrestrial-biome	body_habitat=UBERON;sample_name=L1S150;sex=male;
mgm4457826.3	USA	illumina	V4	host-associated	terrestrial-biome	sex=male;body_habitat=UBERON;sample_name=L1S151;
mgm4457827.3	USA	illumina	V4	host-associated	terrestrial-biome	sex=male;body_habitat=UBERON;sample_name=L1S152;
mgm4457828.3	USA	illumina	V4	host-associated	terrestrial-biome	sample_name=L1S153;body_habitat=UBERON;sex=male;
mgm4457829.3	USA	illumina	V4	host-associated	terrestrial-biome	sex=male;body_habitat=UBERON;sample_name=L1S154;
mgm4457830.3	USA	illumina	V4	host-associated	terrestrial-biome	sample_name=L1S155;body_habitat=UBERON;sex=male;
mgm4457831.3	USA	illumina	V4	host-associated	terrestrial-biome	sex=male;body_habitat=UBERON;sample_name=L1S156;
mgm4457832.3	USA	illumina	V4	host-associated	terrestrial-biome	sex=male;sample_name=L1S157;body_habitat=UBERON;
mgm4457833.3	USA	illumina	V4	host-associated	terrestrial-biome	sample_name=L1S158;body_habitat=UBERON;sex=male;
mgm4457834.3	USA	illumina	V4	host-associated	terrestrial-biome	sex=male;body_habitat=UBERON;sample_name=L1S159;
mgm4457835.3	USA	illumina	V4	host-associated	terrestrial-biome	sex=female;sample_name=L1S16;body_habitat=UBERON;
mgm4457836.3	USA	illumina	V4	host-associated	terrestrial-biome	sample_name=L1S160;body_habitat=UBERON;sex=male;
mgm4457837.3	USA	illumina	V4	host-associated	terrestrial-biome	sex=male;body_habitat=UBERON;sample_name=L1S161;
mgm4457838.3	USA	illumina	V4	host-associated	terrestrial-biome	body_habitat=UBERON;sample_name=L1S162;sex=male;
mgm4457839.3	USA	illumina	V4	host-associated	terrestrial-biome	sex=male;sample_name=L1S163;body_habitat=UBERON;
mgm4457840.3	USA	illumina	V4	host-associated	terrestrial-biome	sex=male;body_habitat=UBERON;sample_name=L1S164;
mgm4457841.3	USA	illumina	V4	host-associated	terrestrial-biome	sex=male;body_habitat=UBERON;sample_name=L1S165;
mgm4457842.3	USA	illumina	V4	host-associated	terrestrial-biome	body_habitat=UBERON;sample_name=L1S166;sex=male;
mgm4457843.3	USA	illumina	V4	host-associated	terrestrial-biome	sex=male;sample_name=L1S167;body_habitat=UBERON;
mgm4457844.3	USA	illumina	V4	host-associated	terrestrial-biome	sex=male;body_habitat=UBERON;sample_name=L1S168;
mgm4457845.3	USA	illumina	V4	host-associated	terrestrial-biome	sample_name=L1S169;body_habitat=UBERON;sex=male;
mgm4457846.3	USA	illumina	V4	host-associated	terrestrial-biome	body_habitat=UBERON;sample_name=L1S17;sex=female;
mgm4457847.3	USA	illumina	V4	host-associated	terrestrial-biome	sex=male;body_habitat=UBERON;sample_name=L1S170;
mgm4457848.3	USA	illumina	V4	host-associated	terrestrial-biome	sample_name=L1S171;body_habitat=UBERON;sex=male;
mgm4457849.3	USA	illumina	V4	host-associated	terrestrial-biome	sex=male;body_habitat=UBERON;sample_name=L1S172;
mgm4457850.3	USA	illumina	V4	host-associated	terrestrial-biome	sex=male;sample_name=L1S173;body_habitat=UBERON;
mgm4457851.3	USA	illumina	V4	host-associated	terrestrial-biome	body_habitat=UBERON;sample_name=L1S174;sex=male;
mgm4457852.3	USA	illumina	V4	host-associated	terrestrial-biome	sample_name=L1S175;body_habitat=UBERON;sex=male;
mgm4457853.3	USA	illumina	V4	host-associated	terrestrial-biome	body_habitat=UBERON;sample_name=L1S176;sex=male;
mgm4457854.3	USA	illumina	V4	host-associated	terrestrial-biome	sample_name=L1S177;body_habitat=UBERON;sex=male;
mgm4457855.3	USA	illumina	V4	host-associated	terrestrial-biome	sample_name=L1S178;body_habitat=UBERON;sex=male;
mgm4457856.3	USA	illumina	V4	host-associated	terrestrial-biome	sample_name=L1S179;body_habitat=UBERON;sex=male;
mgm4457857.3	USA	illumina	V4	host-associated	terrestrial-biome	sex=female;sample_name=L1S18;body_habitat=UBERON;
mgm4457858.3	USA	illumina	V4	host-associated	terrestrial-biome	sample_name=L1S180;body_habitat=UBERON;sex=male;
mgm4457859.3	USA	illumina	V4	host-associated	terrestrial-biome	sample_name=L1S181;body_habitat=UBERON;sex=male;
mgm4457860.3	USA	illumina	V4	host-associated	terrestrial-biome	sample_name=L1S182;body_habitat=UBERON;sex=male;
mgm4457861.3	USA	illumina	V4	host-associated	terrestrial-biome	sample_name=L1S183;body_habitat=UBERON;sex=male;
mgm4457862.3	USA	illumina	V4	host-associated	terrestrial-biome	body_habitat=UBERON;sample_name=L1S184;sex=male;
mgm4457863.3	USA	illumina	V4	host-associated	terrestrial-biome	sex=male;sample_name=L1S185;body_habitat=UBERON;
mgm4457864.3	USA	illumina	V4	host-associated	terrestrial-biome	sex=male;sample_name=L1S186;body_habitat=UBERON;
mgm4457865.3	USA	illumina	V4	host-associated	terrestrial-biome	sex=male;sample_name=L1S187;body_habitat=UBERON;
mgm4457866.3	USA	illumina	V4	host-associated	terrestrial-biome	sex=male;sample_name=L1S188;body_habitat=UBERON;
mgm4457867.3	USA	illumina	V4	host-associated	terrestrial-biome	body_habitat=UBERON;sample_name=L1S189;sex=male;
mgm4457868.3	USA	illumina	V4	host-associated	terrestrial-biome	sex=female;sample_name=L1S19;body_habitat=UBERON;
mgm4457869.3	USA	illumina	V4	host-associated	terrestrial-biome	body_habitat=UBERON;sample_name=L1S190;sex=male;
mgm4457870.3	USA	illumina	V4	host-associated	terrestrial-biome	sample_name=L1S191;body_habitat=UBERON;sex=male;
mgm4457871.3	USA	illumina	V4	host-associated	terrestrial-biome	sex=male;body_habitat=UBERON;sample_name=L1S193;
mgm4457872.3	USA	illumina	V4	host-associated	terrestrial-biome	body_habitat=UBERON;sample_name=L1S194;sex=male;
mgm4457873.3	USA	illumina	V4	host-associated	terrestrial-biome	sex=male;body_habitat=UBERON;sample_name=L1S195;
mgm4457874.3	USA	illumina	V4	host-associated	terrestrial-biome	body_habitat=UBERON;sample_name=L1S196;sex=male;
mgm4457875.3	USA	illumina	V4	host-associated	terrestrial-biome	sex=male;body_habitat=UBERON;sample_name=L1S197;
mgm4457876.3	USA	illumina	V4	host-associated	terrestrial-biome	sex=male;sample_name=L1S198;body_habitat=UBERON;
mgm4457877.3	USA	illumina	V4	host-associated	terrestrial-biome	sex=male;sample_name=L1S199;body_habitat=UBERON;
mgm4457878.3	USA	illumina	V4	host-associated	terrestrial-biome	sex=female;body_habitat=UBERON;sample_name=L1S2;
mgm4457879.3	USA	illumina	V4	host-associated	terrestrial-biome	sample_name=L1S20;body_habitat=UBERON;sex=female;
mgm4457880.3	USA	illumina	V4	host-associated	terrestrial-biome	sex=male;body_habitat=UBERON;sample_name=L1S200;
mgm4457881.3	USA	illumina	V4	host-associated	terrestrial-biome	body_habitat=UBERON;sample_name=L1S201;sex=male;
mgm4457882.3	USA	illumina	V4	host-associated	terrestrial-biome	sample_name=L1S202;body_habitat=UBERON;sex=male;
mgm4457883.3	USA	illumina	V4	host-associated	terrestrial-biome	sample_name=L1S203;body_habitat=UBERON;sex=male;
mgm4457884.3	USA	illumina	V4	host-associated	terrestrial-biome	sample_name=L1S204;body_habitat=UBERON;sex=male;
mgm4457885.3	USA	illumina	V4	host-associated	terrestrial-biome	body_habitat=UBERON;sample_name=L1S205;sex=male;
mgm4457886.3	USA	illumina	V4	host-associated	terrestrial-biome	sample_name=L1S206;body_habitat=UBERON;sex=male;
mgm4457887.3	USA	illumina	V4	host-associated	terrestrial-biome	sex=male;sample_name=L1S207;body_habitat=UBERON;
mgm4457888.3	USA	illumina	V4	host-associated	terrestrial-biome	sex=male;sample_name=L1S208;body_habitat=UBERON;
mgm4457889.3	USA	illumina	V4	host-associated	terrestrial-biome	sex=male;body_habitat=UBERON;sample_name=L1S209;
mgm4457890.3	USA	illumina	V4	host-associated	terrestrial-biome	sex=female;sample_name=L1S21;body_habitat=UBERON;
mgm4457891.3	USA	illumina	V4	host-associated	terrestrial-biome	body_habitat=UBERON;sample_name=L1S210;sex=male;
mgm4457892.3	USA	illumina	V4	host-associated	terrestrial-biome	sex=male;sample_name=L1S212;body_habitat=UBERON;
mgm4457893.3	USA	illumina	V4	host-associated	terrestrial-biome	sex=male;sample_name=L1S213;body_habitat=UBERON;
mgm4457894.3	USA	illumina	V4	host-associated	terrestrial-biome	sex=male;body_habitat=UBERON;sample_name=L1S214;
mgm4457895.3	USA	illumina	V4	host-associated	terrestrial-biome	body_habitat=UBERON;sample_name=L1S215;sex=male;
mgm4457896.3	USA	illumina	V4	host-associated	terrestrial-biome	sex=male;sample_name=L1S216;body_habitat=UBERON;
mgm4457897.3	USA	illumina	V4	host-associated	terrestrial-biome	sample_name=L1S217;body_habitat=UBERON;sex=male;
mgm4457898.3	USA	illumina	V4	host-associated	terrestrial-biome	sample_name=L1S218;body_habitat=UBERON;sex=male;
mgm4457899.3	USA	illumina	V4	host-associated	terrestrial-biome	body_habitat=UBERON;sample_name=L1S219;sex=male;
mgm4457900.3	USA	illumina	V4	host-associated	terrestrial-biome	sex=female;sample_name=L1S22;body_habitat=UBERON;
mgm4457901.3	USA	illumina	V4	host-associated	terrestrial-biome	sex=male;sample_name=L1S220;body_habitat=UBERON;
mgm4457902.3	USA	illumina	V4	host-associated	terrestrial-biome	body_habitat=UBERON;sample_name=L1S221;sex=male;
mgm4457903.3	USA	illumina	V4	host-associated	terrestrial-biome	sex=male;sample_name=L1S222;body_habitat=UBERON;
mgm4457904.3	USA	illumina	V4	host-associated	terrestrial-biome	sex=male;sample_name=L1S223;body_habitat=UBERON;
mgm4457905.3	USA	illumina	V4	host-associated	terrestrial-biome	body_habitat=UBERON;sample_name=L1S224;sex=male;
mgm4457906.3	USA	illumina	V4	host-associated	terrestrial-biome	sex=male;body_habitat=UBERON;sample_name=L1S225;
mgm4457907.3	USA	illumina	V4	host-associated	terrestrial-biome	sex=male;body_habitat=UBERON;sample_name=L1S226;
mgm4457908.3	USA	illumina	V4	host-associated	terrestrial-biome	sample_name=L1S228;body_habitat=UBERON;sex=male;
mgm4457909.3	USA	illumina	V4	host-associated	terrestrial-biome	sex=male;body_habitat=UBERON;sample_name=L1S229;
mgm4457910.3	USA	illumina	V4	host-associated	terrestrial-biome	body_habitat=UBERON;sample_name=L1S23;sex=female;
mgm4457911.3	USA	illumina	V4	host-associated	terrestrial-biome	body_habitat=UBERON;sample_name=L1S231;sex=male;
mgm4457912.3	USA	illumina	V4	host-associated	terrestrial-biome	sample_name=L1S232;body_habitat=UBERON;sex=male;
mgm4457913.3	USA	illumina	V4	host-associated	terrestrial-biome	sample_name=L1S233;body_habitat=UBERON;sex=male;
mgm4457914.3	USA	illumina	V4	host-associated	terrestrial-biome	body_habitat=UBERON;sample_name=L1S234;sex=male;
mgm4457915.3	USA	illumina	V4	host-associated	terrestrial-biome	sex=male;sample_name=L1S235;body_habitat=UBERON;
mgm4457916.3	USA	illumina	V4	host-associated	terrestrial-biome	sex=male;sample_name=L1S236;body_habitat=UBERON;
mgm4457917.3	USA	illumina	V4	host-associated	terrestrial-biome	body_habitat=UBERON;sample_name=L1S237;sex=male;
mgm4457918.3	USA	illumina	V4	host-associated	terrestrial-biome	sex=male;sample_name=L1S238;body_habitat=UBERON;
mgm4457919.3	USA	illumina	V4	host-associated	terrestrial-biome	sex=male;body_habitat=UBERON;sample_name=L1S239;
mgm4457920.3	USA	illumina	V4	host-associated	terrestrial-biome	sample_name=L1S24;body_habitat=UBERON;sex=female;
mgm4457921.3	USA	illumina	V4	host-associated	terrestrial-biome	sex=male;body_habitat=UBERON;sample_name=L1S240;
mgm4457922.3	USA	illumina	V4	host-associated	terrestrial-biome	sample_name=L1S241;body_habitat=UBERON;sex=male;
mgm4457923.3	USA	illumina	V4	host-associated	terrestrial-biome	sex=male;sample_name=L1S242;body_habitat=UBERON;
mgm4457924.3	USA	illumina	V4	host-associated	terrestrial-biome	sex=male;sample_name=L1S243;body_habitat=UBERON;
mgm4457925.3	USA	illumina	V4	host-associated	terrestrial-biome	sex=male;body_habitat=UBERON;sample_name=L1S244;
mgm4457926.3	USA	illumina	V4	host-associated	terrestrial-biome	sex=male;sample_name=L1S245;body_habitat=UBERON;
mgm4457927.3	USA	illumina	V4	host-associated	terrestrial-biome	sex=male;sample_name=L1S246;body_habitat=UBERON;
mgm4457928.3	USA	illumina	V4	host-associated	terrestrial-biome	sex=male;sample_name=L1S247;body_habitat=UBERON;
mgm4457929.3	USA	illumina	V4	host-associated	terrestrial-biome	sex=male;body_habitat=UBERON;sample_name=L1S248;
mgm4457930.3	USA	illumina	V4	host-associated	terrestrial-biome	body_habitat=UBERON;sample_name=L1S249;sex=male;
mgm4457931.3	USA	illumina	V4	host-associated	terrestrial-biome	sample_name=L1S25;body_habitat=UBERON;sex=female;
mgm4457932.3	USA	illumina	V4	host-associated	terrestrial-biome	body_habitat=UBERON;sample_name=L1S250;sex=male;
mgm4457933.3	USA	illumina	V4	host-associated	terrestrial-biome	body_habitat=UBERON;sample_name=L1S251;sex=male;
mgm4457934.3	USA	illumina	V4	host-associated	terrestrial-biome	sample_name=L1S252;body_habitat=UBERON;sex=male;
mgm4457935.3	USA	illumina	V4	host-associated	terrestrial-biome	sex=male;body_habitat=UBERON;sample_name=L1S253;
mgm4457936.3	USA	illumina	V4	host-associated	terrestrial-biome	sex=male;sample_name=L1S254;body_habitat=UBERON;
mgm4457937.3	USA	illumina	V4	host-associated	terrestrial-biome	sample_name=L1S255;body_habitat=UBERON;sex=male;
mgm4457938.3	USA	illumina	V4	host-associated	terrestrial-biome	sample_name=L1S256;body_habitat=UBERON;sex=male;
mgm4457939.3	USA	illumina	V4	host-associated	terrestrial-biome	body_habitat=UBERON;sample_name=L1S257;sex=male;
mgm4457940.3	USA	illumina	V4	host-associated	terrestrial-biome	sample_name=L1S258;body_habitat=UBERON;sex=male;
mgm4457941.3	USA	illumina	V4	host-associated	terrestrial-biome	sex=male;body_habitat=UBERON;sample_name=L1S259;
mgm4457942.3	USA	illumina	V4	host-associated	terrestrial-biome	body_habitat=UBERON;sample_name=L1S26;sex=female;
mgm4457943.3	USA	illumina	V4	host-associated	terrestrial-biome	sex=male;sample_name=L1S260;body_habitat=UBERON;
mgm4457944.3	USA	illumina	V4	host-associated	terrestrial-biome	sex=male;body_habitat=UBERON;sample_name=L1S261;
mgm4457945.3	USA	illumina	V4	host-associated	terrestrial-biome	sex=male;sample_name=L1S262;body_habitat=UBERON;
mgm4457946.3	USA	illumina	V4	host-associated	terrestrial-biome	body_habitat=UBERON;sample_name=L1S263;sex=male;
mgm4457947.3	USA	illumina	V4	host-associated	terrestrial-biome	sample_name=L1S264;body_habitat=UBERON;sex=male;
mgm4457948.3	USA	illumina	V4	host-associated	terrestrial-biome	sex=male;sample_name=L1S266;body_habitat=UBERON;
mgm4457949.3	USA	illumina	V4	host-associated	terrestrial-biome	body_habitat=UBERON;sample_name=L1S267;sex=male;
mgm4457950.3	USA	illumina	V4	host-associated	terrestrial-biome	sample_name=L1S268;body_habitat=UBERON;sex=male;
mgm4457951.3	USA	illumina	V4	host-associated	terrestrial-biome	sample_name=L1S269;body_habitat=UBERON;sex=male;
mgm4457952.3	USA	illumina	V4	host-associated	terrestrial-biome	sex=female;body_habitat=UBERON;sample_name=L1S27;
mgm4457953.3	USA	illumina	V4	host-associated	terrestrial-biome	sex=male;sample_name=L1S270;body_habitat=UBERON;
mgm4457954.3	USA	illumina	V4	host-associated	terrestrial-biome	sex=male;body_habitat=UBERON;sample_name=L1S271;
mgm4457955.3	USA	illumina	V4	host-associated	terrestrial-biome	sex=male;body_habitat=UBERON;sample_name=L1S272;
mgm4457956.3	USA	illumina	V4	host-associated	terrestrial-biome	sample_name=L1S273;body_habitat=UBERON;sex=male;
mgm4457957.3	USA	illumina	V4	host-associated	terrestrial-biome	sex=male;sample_name=L1S274;body_habitat=UBERON;
mgm4457958.3	USA	illumina	V4	host-associated	terrestrial-biome	body_habitat=UBERON;sample_name=L1S275;sex=male;
mgm4457959.3	USA	illumina	V4	host-associated	terrestrial-biome	sex=male;body_habitat=UBERON;sample_name=L1S276;
mgm4457960.3	USA	illumina	V4	host-associated	terrestrial-biome	body_habitat=UBERON;sample_name=L1S277;sex=male;
mgm4457961.3	USA	illumina	V4	host-associated	terrestrial-biome	sex=male;body_habitat=UBERON;sample_name=L1S278;
mgm4457962.3	USA	illumina	V4	host-associated	terrestrial-biome	body_habitat=UBERON;sample_name=L1S279;sex=male;
mgm4457963.3	USA	illumina	V4	host-associated	terrestrial-biome	sex=female;body_habitat=UBERON;sample_name=L1S28;
mgm4457964.3	USA	illumina	V4	host-associated	terrestrial-biome	body_habitat=UBERON;sample_name=L1S280;sex=male;
mgm4457965.3	USA	illumina	V4	host-associated	terrestrial-biome	body_habitat=UBERON;sample_name=L1S281;sex=male;
mgm4457966.3	USA	illumina	V4	host-associated	terrestrial-biome	sex=male;body_habitat=UBERON;sample_name=L1S282;
mgm4457967.3	USA	illumina	V4	host-associated	terrestrial-biome	sex=male;sample_name=L1S283;body_habitat=UBERON;
mgm4457968.3	USA	illumina	V4	host-associated	terrestrial-biome	sample_name=L1S284;body_habitat=UBERON;sex=male;
mgm4457969.3	USA	illumina	V4	host-associated	terrestrial-biome	sex=male;body_habitat=UBERON;sample_name=L1S285;
mgm4457970.3	USA	illumina	V4	host-associated	terrestrial-biome	sex=male;body_habitat=UBERON;sample_name=L1S286;
mgm4457971.3	USA	illumina	V4	host-associated	terrestrial-biome	sample_name=L1S287;body_habitat=UBERON;sex=male;
mgm4457972.3	USA	illumina	V4	host-associated	terrestrial-biome	body_habitat=UBERON;sample_name=L1S289;sex=male;
mgm4457973.3	USA	illumina	V4	host-associated	terrestrial-biome	sample_name=L1S29;body_habitat=UBERON;sex=female;
mgm4457974.3	USA	illumina	V4	host-associated	terrestrial-biome	body_habitat=UBERON;sample_name=L1S290;sex=male;
mgm4457975.3	USA	illumina	V4	host-associated	terrestrial-biome	sample_name=L1S291;body_habitat=UBERON;sex=male;
mgm4457976.3	USA	illumina	V4	host-associated	terrestrial-biome	sample_name=L1S292;body_habitat=UBERON;sex=male;
mgm4457977.3	USA	illumina	V4	host-associated	terrestrial-biome	sex=male;sample_name=L1S293;body_habitat=UBERON;
mgm4457978.3	USA	illumina	V4	host-associated	terrestrial-biome	sample_name=L1S294;body_habitat=UBERON;sex=male;
mgm4457979.3	USA	illumina	V4	host-associated	terrestrial-biome	sex=male;body_habitat=UBERON;sample_name=L1S295;
mgm4457980.3	USA	illumina	V4	host-associated	terrestrial-biome	body_habitat=UBERON;sample_name=L1S296;sex=male;
mgm4457981.3	USA	illumina	V4	host-associated	terrestrial-biome	sex=male;body_habitat=UBERON;sample_name=L1S297;
mgm4457982.3	USA	illumina	V4	host-associated	terrestrial-biome	sample_name=L1S298;body_habitat=UBERON;sex=male;
mgm4457983.3	USA	illumina	V4	host-associated	terrestrial-biome	sex=male;body_habitat=UBERON;sample_name=L1S299;
mgm4457985.3	USA	illumina	V4	host-associated	terrestrial-biome	body_habitat=UBERON;sample_name=L1S30;sex=female;
mgm4457986.3	USA	illumina	V4	host-associated	terrestrial-biome	sex=male;sample_name=L1S300;body_habitat=UBERON;
mgm4457987.3	USA	illumina	V4	host-associated	terrestrial-biome	sex=male;body_habitat=UBERON;sample_name=L1S301;
mgm4457988.3	USA	illumina	V4	host-associated	terrestrial-biome	body_habitat=UBERON;sample_name=L1S302;sex=male;
mgm4457989.3	USA	illumina	V4	host-associated	terrestrial-biome	sample_name=L1S303;body_habitat=UBERON;sex=male;
mgm4457990.3	USA	illumina	V4	host-associated	terrestrial-biome	sample_name=L1S304;body_habitat=UBERON;sex=male;
mgm4457991.3	USA	illumina	V4	host-associated	terrestrial-biome	body_habitat=UBERON;sample_name=L1S305;sex=male;
mgm4457992.3	USA	illumina	V4	host-associated	terrestrial-biome	sex=male;body_habitat=UBERON;sample_name=L1S306;
mgm4457993.3	USA	illumina	V4	host-associated	terrestrial-biome	sample_name=L1S307;body_habitat=UBERON;sex=male;
mgm4457994.3	USA	illumina	V4	host-associated	terrestrial-biome	body_habitat=UBERON;sample_name=L1S308;sex=male;
mgm4457995.3	USA	illumina	V4	host-associated	terrestrial-biome	body_habitat=UBERON;sample_name=L1S309;sex=male;
mgm4457996.3	USA	illumina	V4	host-associated	terrestrial-biome	sex=female;body_habitat=UBERON;sample_name=L1S31;
mgm4457997.3	USA	illumina	V4	host-associated	terrestrial-biome	sample_name=L1S310;body_habitat=UBERON;sex=male;
mgm4457998.3	USA	illumina	V4	host-associated	terrestrial-biome	body_habitat=UBERON;sample_name=L1S311;sex=male;
mgm4457999.3	USA	illumina	V4	host-associated	terrestrial-biome	sample_name=L1S312;body_habitat=UBERON;sex=male;
mgm4458000.3	USA	illumina	V4	host-associated	terrestrial-biome	body_habitat=UBERON;sample_name=L1S313;sex=male;
mgm4458001.3	USA	illumina	V4	host-associated	terrestrial-biome	sample_name=L1S314;body_habitat=UBERON;sex=male;
mgm4458002.3	USA	illumina	V4	host-associated	terrestrial-biome	sex=male;sample_name=L1S315;body_habitat=UBERON;
mgm4458003.3	USA	illumina	V4	host-associated	terrestrial-biome	sex=male;sample_name=L1S316;body_habitat=UBERON;
mgm4458004.3	USA	illumina	V4	host-associated	terrestrial-biome	sample_name=L1S317;body_habitat=UBERON;sex=male;
mgm4458005.3	USA	illumina	V4	host-associated	terrestrial-biome	body_habitat=UBERON;sample_name=L1S318;sex=male;
mgm4458006.3	USA	illumina	V4	host-associated	terrestrial-biome	sex=male;body_habitat=UBERON;sample_name=L1S319;
mgm4458007.3	USA	illumina	V4	host-associated	terrestrial-biome	sex=female;sample_name=L1S32;body_habitat=UBERON;
mgm4458008.3	USA	illumina	V4	host-associated	terrestrial-biome	sex=male;body_habitat=UBERON;sample_name=L1S320;
mgm4458009.3	USA	illumina	V4	host-associated	terrestrial-biome	sex=male;body_habitat=UBERON;sample_name=L1S321;
mgm4458010.3	USA	illumina	V4	host-associated	terrestrial-biome	sex=male;body_habitat=UBERON;sample_name=L1S322;
mgm4458011.3	USA	illumina	V4	host-associated	terrestrial-biome	body_habitat=UBERON;sample_name=L1S323;sex=male;
mgm4458012.3	USA	illumina	V4	host-associated	terrestrial-biome	sex=male;sample_name=L1S324;body_habitat=UBERON;
mgm4458013.3	USA	illumina	V4	host-associated	terrestrial-biome	body_habitat=UBERON;sample_name=L1S325;sex=male;
mgm4458014.3	USA	illumina	V4	host-associated	terrestrial-biome	body_habitat=UBERON;sample_name=L1S326;sex=male;
mgm4458015.3	USA	illumina	V4	host-associated	terrestrial-biome	sex=male;sample_name=L1S327;body_habitat=UBERON;
mgm4458016.3	USA	illumina	V4	host-associated	terrestrial-biome	sex=male;sample_name=L1S328;body_habitat=UBERON;
mgm4458017.3	USA	illumina	V4	host-associated	terrestrial-biome	sex=male;sample_name=L1S329;body_habitat=UBERON;
mgm4458018.3	USA	illumina	V4	host-associated	terrestrial-biome	sex=female;sample_name=L1S33;body_habitat=UBERON;
mgm4458019.3	USA	illumina	V4	host-associated	terrestrial-biome	sex=male;body_habitat=UBERON;sample_name=L1S330;
mgm4458020.3	USA	illumina	V4	host-associated	terrestrial-biome	sex=male;body_habitat=UBERON;sample_name=L1S331;
mgm4458021.3	USA	illumina	V4	host-associated	terrestrial-biome	sex=male;body_habitat=UBERON;sample_name=L1S332;
mgm4458022.3	USA	illumina	V4	host-associated	terrestrial-biome	sex=male;body_habitat=UBERON;sample_name=L1S333;
mgm4458023.3	USA	illumina	V4	host-associated	terrestrial-biome	sample_name=L1S334;body_habitat=UBERON;sex=male;
mgm4458024.3	USA	illumina	V4	host-associated	terrestrial-biome	sample_name=L1S335;body_habitat=UBERON;sex=male;
mgm4458025.3	USA	illumina	V4	host-associated	terrestrial-biome	sample_name=L1S336;body_habitat=UBERON;sex=male;
mgm4458026.3	USA	illumina	V4	host-associated	terrestrial-biome	sample_name=L1S337;body_habitat=UBERON;sex=male;
mgm4458027.3	USA	illumina	V4	host-associated	terrestrial-biome	sex=male;body_habitat=UBERON;sample_name=L1S338;
mgm4458028.3	USA	illumina	V4	host-associated	terrestrial-biome	body_habitat=UBERON;sample_name=L1S339;sex=male;
mgm4458029.3	USA	illumina	V4	host-associated	terrestrial-biome	sex=female;body_habitat=UBERON;sample_name=L1S34;
mgm4458030.3	USA	illumina	V4	host-associated	terrestrial-biome	sex=male;body_habitat=UBERON;sample_name=L1S340;
mgm4458031.3	USA	illumina	V4	host-associated	terrestrial-biome	sex=male;sample_name=L1S341;body_habitat=UBERON;
mgm4458032.3	USA	illumina	V4	host-associated	terrestrial-biome	sex=male;body_habitat=UBERON;sample_name=L1S342;
mgm4458033.3	USA	illumina	V4	host-associated	terrestrial-biome	body_habitat=UBERON;sample_name=L1S343;sex=male;
mgm4458034.3	USA	illumina	V4	host-associated	terrestrial-biome	body_habitat=UBERON;sample_name=L1S344;sex=male;
mgm4458035.3	USA	illumina	V4	host-associated	terrestrial-biome	body_habitat=UBERON;sample_name=L1S345;sex=male;
mgm4458036.3	USA	illumina	V4	host-associated	terrestrial-biome	body_habitat=UBERON;sample_name=L1S346;sex=male;
mgm4458037.3	USA	illumina	V4	host-associated	terrestrial-biome	body_habitat=UBERON;sample_name=L1S347;sex=male;
mgm4458038.3	USA	illumina	V4	host-associated	terrestrial-biome	sample_name=L1S348;body_habitat=UBERON;sex=male;
mgm4458039.3	USA	illumina	V4	host-associated	terrestrial-biome	body_habitat=UBERON;sample_name=L1S349;sex=male;
mgm4458040.3	USA	illumina	V4	host-associated	terrestrial-biome	sex=female;sample_name=L1S35;body_habitat=UBERON;
mgm4458041.3	USA	illumina	V4	host-associated	terrestrial-biome	sample_name=L1S350;body_habitat=UBERON;sex=male;
mgm4458042.3	USA	illumina	V4	host-associated	terrestrial-biome	sample_name=L1S351;body_habitat=UBERON;sex=male;
mgm4458043.3	USA	illumina	V4	host-associated	terrestrial-biome	sex=male;sample_name=L1S352;body_habitat=UBERON;
mgm4458044.3	USA	illumina	V4	host-associated	terrestrial-biome	sample_name=L1S353;body_habitat=UBERON;sex=male;
mgm4458045.3	USA	illumina	V4	host-associated	terrestrial-biome	body_habitat=UBERON;sample_name=L1S354;sex=male;
mgm4458046.3	USA	illumina	V4	host-associated	terrestrial-biome	sample_name=L1S355;body_habitat=UBERON;sex=male;
mgm4458047.3	USA	illumina	V4	host-associated	terrestrial-biome	body_habitat=UBERON;sample_name=L1S356;sex=male;
mgm4458048.3	USA	illumina	V4	host-associated	terrestrial-biome	body_habitat=UBERON;sample_name=L1S357;sex=male;
mgm4458049.3	USA	illumina	V4	host-associated	terrestrial-biome	sex=male;sample_name=L1S358;body_habitat=UBERON;
mgm4458050.3	USA	illumina	V4	host-associated	terrestrial-biome	body_habitat=UBERON;sample_name=L1S359;sex=male;
mgm4458051.3	USA	illumina	V4	host-associated	terrestrial-biome	sex=female;sample_name=L1S36;body_habitat=UBERON;
mgm4458052.3	USA	illumina	V4	host-associated	terrestrial-biome	body_habitat=UBERON;sample_name=L1S360;sex=male;
mgm4458053.3	USA	illumina	V4	host-associated	terrestrial-biome	body_habitat=UBERON;sample_name=L1S361;sex=male;
mgm4458054.3	USA	illumina	V4	host-associated	terrestrial-biome	sex=male;body_habitat=UBERON;sample_name=L1S362;
mgm4458055.3	USA	illumina	V4	host-associated	terrestrial-biome	body_habitat=UBERON;sample_name=L1S363;sex=male;
mgm4458056.3	USA	illumina	V4	host-associated	terrestrial-biome	sex=male;body_habitat=UBERON;sample_name=L1S364;
mgm4458057.3	USA	illumina	V4	host-associated	terrestrial-biome	body_habitat=UBERON;sample_name=L1S365;sex=male;
mgm4458058.3	USA	illumina	V4	host-associated	terrestrial-biome	sex=male;body_habitat=UBERON;sample_name=L1S366;
mgm4458059.3	USA	illumina	V4	host-associated	terrestrial-biome	body_habitat=UBERON;sample_name=L1S367;sex=male;
mgm4458060.3	USA	illumina	V4	host-associated	terrestrial-biome	body_habitat=UBERON;sample_name=L1S368;sex=male;
mgm4458061.3	USA	illumina	V4	host-associated	terrestrial-biome	sex=male;body_habitat=UBERON;sample_name=L1S369;
mgm4458062.3	USA	illumina	V4	host-associated	terrestrial-biome	sample_name=L1S37;body_habitat=UBERON;sex=female;
mgm4458063.3	USA	illumina	V4	host-associated	terrestrial-biome	sex=male;body_habitat=UBERON;sample_name=L1S370;
mgm4458064.3	USA	illumina	V4	host-associated	terrestrial-biome	sex=male;sample_name=L1S371;body_habitat=UBERON;
mgm4458065.3	USA	illumina	V4	host-associated	terrestrial-biome	sample_name=L1S372;body_habitat=UBERON;sex=male;
mgm4458066.3	USA	illumina	V4	host-associated	terrestrial-biome	body_habitat=UBERON;sample_name=L1S374;sex=male;
mgm4458067.3	USA	illumina	V4	host-associated	terrestrial-biome	sample_name=L1S375;body_habitat=UBERON;sex=male;
mgm4458068.3	USA	illumina	V4	host-associated	terrestrial-biome	sex=male;body_habitat=UBERON;sample_name=L1S376;
mgm4458069.3	USA	illumina	V4	host-associated	terrestrial-biome	sex=male;sample_name=L1S378;body_habitat=UBERON;
mgm4458070.3	USA	illumina	V4	host-associated	terrestrial-biome	sample_name=L1S379;body_habitat=UBERON;sex=male;
mgm4458071.3	USA	illumina	V4	host-associated	terrestrial-biome	sample_name=L1S38;body_habitat=UBERON;sex=female;
mgm4458072.3	USA	illumina	V4	host-associated	terrestrial-biome	body_habitat=UBERON;sample_name=L1S380;sex=male;
mgm4458073.3	USA	illumina	V4	host-associated	terrestrial-biome	sample_name=L1S381;body_habitat=UBERON;sex=male;
mgm4458074.3	USA	illumina	V4	host-associated	terrestrial-biome	sex=male;body_habitat=UBERON;sample_name=L1S382;
mgm4458075.3	USA	illumina	V4	host-associated	terrestrial-biome	body_habitat=UBERON;sample_name=L1S383;sex=male;
mgm4458076.3	USA	illumina	V4	host-associated	terrestrial-biome	sex=female;sample_name=L1S39;body_habitat=UBERON;
mgm4458078.3	USA	illumina	V4	host-associated	terrestrial-biome	sex=female;sample_name=L1S40;body_habitat=UBERON;
mgm4458079.3	USA	illumina	V4	host-associated	terrestrial-biome	body_habitat=UBERON;sample_name=L1S41;sex=female;
mgm4458080.3	USA	illumina	V4	host-associated	terrestrial-biome	sex=female;body_habitat=UBERON;sample_name=L1S42;
mgm4458081.3	USA	illumina	V4	host-associated	terrestrial-biome	body_habitat=UBERON;sample_name=L1S43;sex=female;
mgm4458082.3	USA	illumina	V4	host-associated	terrestrial-biome	sample_name=L1S44;body_habitat=UBERON;sex=female;
mgm4458083.3	USA	illumina	V4	host-associated	terrestrial-biome	sex=female;sample_name=L1S45;body_habitat=UBERON;
mgm4458084.3	USA	illumina	V4	host-associated	terrestrial-biome	body_habitat=UBERON;sample_name=L1S46;sex=female;
mgm4458085.3	USA	illumina	V4	host-associated	terrestrial-biome	sample_name=L1S47;body_habitat=UBERON;sex=female;
mgm4458086.3	USA	illumina	V4	host-associated	terrestrial-biome	sample_name=L1S48;body_habitat=UBERON;sex=female;
mgm4458087.3	USA	illumina	V4	host-associated	terrestrial-biome	sex=female;body_habitat=UBERON;sample_name=L1S49;
mgm4458088.3	USA	illumina	V4	host-associated	terrestrial-biome	body_habitat=UBERON;sample_name=L1S5;sex=female;
mgm4458089.3	USA	illumina	V4	host-associated	terrestrial-biome	sample_name=L1S50;body_habitat=UBERON;sex=female;
mgm4458090.3	USA	illumina	V4	host-associated	terrestrial-biome	body_habitat=UBERON;sample_name=L1S51;sex=female;
mgm4458091.3	USA	illumina	V4	host-associated	terrestrial-biome	body_habitat=UBERON;sample_name=L1S52;sex=female;
mgm4458092.3	USA	illumina	V4	host-associated	terrestrial-biome	sex=female;sample_name=L1S53;body_habitat=UBERON;
mgm4458093.3	USA	illumina	V4	host-associated	terrestrial-biome	sex=female;body_habitat=UBERON;sample_name=L1S54;
mgm4458094.3	USA	illumina	V4	host-associated	terrestrial-biome	sample_name=L1S55;body_habitat=UBERON;sex=female;
mgm4458095.3	USA	illumina	V4	host-associated	terrestrial-biome	body_habitat=UBERON;sample_name=L1S56;sex=female;
mgm4458096.3	USA	illumina	V4	host-associated	terrestrial-biome	sample_name=L1S57;body_habitat=UBERON;sex=female;
mgm4458097.3	USA	illumina	V4	host-associated	terrestrial-biome	body_habitat=UBERON;sample_name=L1S58;sex=female;
mgm4458098.3	USA	illumina	V4	host-associated	terrestrial-biome	body_habitat=UBERON;sample_name=L1S59;sex=female;
mgm4458100.3	USA	illumina	V4	host-associated	terrestrial-biome	body_habitat=UBERON;sample_name=L1S60;sex=female;
mgm4458101.3	USA	illumina	V4	host-associated	terrestrial-biome	body_habitat=UBERON;sample_name=L1S61;sex=female;
mgm4458102.3	USA	illumina	V4	host-associated	terrestrial-biome	sex=female;sample_name=L1S62;body_habitat=UBERON;
mgm4458103.3	USA	illumina	V4	host-associated	terrestrial-biome	sex=female;body_habitat=UBERON;sample_name=L1S63;
mgm4458104.3	USA	illumina	V4	host-associated	terrestrial-biome	sex=female;sample_name=L1S64;body_habitat=UBERON;
mgm4458105.3	USA	illumina	V4	host-associated	terrestrial-biome	sex=female;body_habitat=UBERON;sample_name=L1S65;
mgm4458106.3	USA	illumina	V4	host-associated	terrestrial-biome	sex=female;sample_name=L1S66;body_habitat=UBERON;
mgm4458107.3	USA	illumina	V4	host-associated	terrestrial-biome	sample_name=L1S67;body_habitat=UBERON;sex=female;
mgm4458108.3	USA	illumina	V4	host-associated	terrestrial-biome	sample_name=L1S68;body_habitat=UBERON;sex=female;
mgm4458109.3	USA	illumina	V4	host-associated	terrestrial-biome	body_habitat=UBERON;sample_name=L1S69;sex=female;
mgm4458111.3	USA	illumina	V4	host-associated	terrestrial-biome	sex=female;body_habitat=UBERON;sample_name=L1S70;
mgm4458112.3	USA	illumina	V4	host-associated	terrestrial-biome	sex=female;body_habitat=UBERON;sample_name=L1S71;
mgm4458113.3	USA	illumina	V4	host-associated	terrestrial-biome	body_habitat=UBERON;sample_name=L1S72;sex=female;
mgm4458114.3	USA	illumina	V4	host-associated	terrestrial-biome	body_habitat=UBERON;sample_name=L1S73;sex=female;
mgm4458115.3	USA	illumina	V4	host-associated	terrestrial-biome	sex=female;body_habitat=UBERON;sample_name=L1S74;
mgm4458116.3	USA	illumina	V4	host-associated	terrestrial-biome	sex=female;sample_name=L1S75;body_habitat=UBERON;
mgm4458117.3	USA	illumina	V4	host-associated	terrestrial-biome	sex=female;sample_name=L1S76;body_habitat=UBERON;
mgm4458118.3	USA	illumina	V4	host-associated	terrestrial-biome	sample_name=L1S77;body_habitat=UBERON;sex=female;
mgm4458119.3	USA	illumina	V4	host-associated	terrestrial-biome	sex=female;sample_name=L1S78;body_habitat=UBERON;
mgm4458120.3	USA	illumina	V4	host-associated	terrestrial-biome	sample_name=L1S79;body_habitat=UBERON;sex=female;
mgm4458121.3	USA	illumina	V4	host-associated	terrestrial-biome	sex=female;sample_name=L1S8;body_habitat=UBERON;
mgm4458122.3	USA	illumina	V4	host-associated	terrestrial-biome	body_habitat=UBERON;sample_name=L1S80;sex=female;
mgm4458123.3	USA	illumina	V4	host-associated	terrestrial-biome	sex=female;sample_name=L1S81;body_habitat=UBERON;
mgm4458124.3	USA	illumina	V4	host-associated	terrestrial-biome	sex=female;body_habitat=UBERON;sample_name=L1S82;
mgm4458125.3	USA	illumina	V4	host-associated	terrestrial-biome	sample_name=L1S83;body_habitat=UBERON;sex=female;
mgm4458126.3	USA	illumina	V4	host-associated	terrestrial-biome	sex=female;sample_name=L1S84;body_habitat=UBERON;
mgm4458127.3	USA	illumina	V4	host-associated	terrestrial-biome	sex=female;body_habitat=UBERON;sample_name=L1S85;
mgm4458128.3	USA	illumina	V4	host-associated	terrestrial-biome	body_habitat=UBERON;sample_name=L1S86;sex=female;
mgm4458129.3	USA	illumina	V4	host-associated	terrestrial-biome	sample_name=L1S87;body_habitat=UBERON;sex=female;
mgm4458130.3	USA	illumina	V4	host-associated	terrestrial-biome	sex=female;body_habitat=UBERON;sample_name=L1S88;
mgm4458131.3	USA	illumina	V4	host-associated	terrestrial-biome	sex=female;body_habitat=UBERON;sample_name=L1S89;
mgm4458132.3	USA	illumina	V4	host-associated	terrestrial-biome	body_habitat=UBERON;sample_name=L1S9;sex=female;
mgm4458133.3	USA	illumina	V4	host-associated	terrestrial-biome	body_habitat=UBERON;sample_name=L1S90;sex=female;
mgm4458134.3	USA	illumina	V4	host-associated	terrestrial-biome	body_habitat=UBERON;sample_name=L1S91;sex=female;
mgm4458135.3	USA	illumina	V4	host-associated	terrestrial-biome	sample_name=L1S92;body_habitat=UBERON;sex=female;
mgm4458136.3	USA	illumina	V4	host-associated	terrestrial-biome	sex=female;sample_name=L1S93;body_habitat=UBERON;
mgm4458137.3	USA	illumina	V4	host-associated	terrestrial-biome	body_habitat=UBERON;sample_name=L1S94;sex=female;
mgm4458138.3	USA	illumina	V4	host-associated	terrestrial-biome	body_habitat=UBERON;sample_name=L1S95;sex=female;
mgm4458139.3	USA	illumina	V4	host-associated	terrestrial-biome	sample_name=L1S97;body_habitat=UBERON;sex=female;
mgm4458140.3	USA	illumina	V4	host-associated	terrestrial-biome	body_habitat=UBERON;sample_name=L1S98;sex=female;
mgm4458141.3	USA	illumina	V4	host-associated	terrestrial-biome	sex=female;sample_name=L1S99;body_habitat=UBERON;
mgm4458164.3	USA	illumina	V4	host-associated	terrestrial-biome	body_habitat=UBERON;sample_name=L2S119;sex=female;
mgm4458183.3	USA	illumina	V4	host-associated	terrestrial-biome	sample_name=L2S136;body_habitat=UBERON;sex=female;
mgm4458190.3	USA	illumina	V4	host-associated	terrestrial-biome	sex=female;body_habitat=UBERON;sample_name=L2S142;
mgm4458209.3	USA	illumina	V4	host-associated	terrestrial-biome	sample_name=L2S16;body_habitat=UBERON;sex=male;
mgm4458220.3	USA	illumina	V4	host-associated	terrestrial-biome	body_habitat=UBERON;sample_name=L2S17;sex=male;
mgm4458296.3	USA	illumina	V4	host-associated	terrestrial-biome	sex=male;sample_name=L2S24;body_habitat=UBERON;
mgm4458348.3	USA	illumina	V4	host-associated	terrestrial-biome	sex=male;body_habitat=UBERON;sample_name=L2S29;
mgm4458382.3	USA	illumina	V4	host-associated	terrestrial-biome	body_habitat=UBERON;sample_name=L2S32;sex=male;
mgm4458393.3	USA	illumina	V4	host-associated	terrestrial-biome	sex=male;sample_name=L2S33;body_habitat=UBERON;
mgm4458404.3	USA	illumina	V4	host-associated	terrestrial-biome	sex=male;body_habitat=UBERON;sample_name=L2S34;
mgm4458453.3	USA	illumina	V4	host-associated	terrestrial-biome	body_habitat=UBERON;sample_name=L2S40;sex=male;
mgm4458454.3	USA	illumina	V4	host-associated	terrestrial-biome	sex=male;sample_name=L2S41;body_habitat=UBERON;
mgm4458457.3	USA	illumina	V4	host-associated	terrestrial-biome	sex=male;sample_name=L2S44;body_habitat=UBERON;
mgm4458464.3	USA	illumina	V4	host-associated	terrestrial-biome	body_habitat=UBERON;sample_name=L2S50;sex=male;
mgm4458467.3	USA	illumina	V4	host-associated	terrestrial-biome	sex=male;body_habitat=UBERON;sample_name=L2S53;
mgm4458470.3	USA	illumina	V4	host-associated	terrestrial-biome	sex=male;body_habitat=UBERON;sample_name=L2S56;
mgm4458471.3	USA	illumina	V4	host-associated	terrestrial-biome	sex=male;sample_name=L2S57;body_habitat=UBERON;
mgm4458479.3	USA	illumina	V4	host-associated	terrestrial-biome	sex=male;body_habitat=UBERON;sample_name=L2S64;
mgm4458480.3	USA	illumina	V4	host-associated	terrestrial-biome	body_habitat=UBERON;sample_name=L2S65;sex=male;
mgm4458481.3	USA	illumina	V4	host-associated	terrestrial-biome	body_habitat=UBERON;sample_name=L2S66;sex=male;
mgm4458482.3	USA	illumina	V4	host-associated	terrestrial-biome	body_habitat=UBERON;sample_name=L2S67;sex=male;
mgm4458489.3	USA	illumina	V4	host-associated	terrestrial-biome	sample_name=L2S73;body_habitat=UBERON;sex=male;
mgm4458491.3	USA	illumina	V4	host-associated	terrestrial-biome	sex=male;sample_name=L2S75;body_habitat=UBERON;
mgm4458514.3	USA	illumina	V4	host-associated	terrestrial-biome	sex=male;sample_name=L3S1;body_habitat=UBERON;
mgm4458526.3	USA	illumina	V4	host-associated	terrestrial-biome	body_habitat=UBERON;sample_name=L3S11;sex=male;
mgm4458528.3	USA	illumina	V4	host-associated	terrestrial-biome	body_habitat=UBERON;sample_name=L3S111;sex=male;
mgm4458529.3	USA	illumina	V4	host-associated	terrestrial-biome	sex=male;sample_name=L3S112;body_habitat=UBERON;
mgm4458530.3	USA	illumina	V4	host-associated	terrestrial-biome	sex=male;sample_name=L3S113;body_habitat=UBERON;
mgm4458534.3	USA	illumina	V4	host-associated	terrestrial-biome	sex=male;body_habitat=UBERON;sample_name=L3S117;
mgm4458537.3	USA	illumina	V4	host-associated	terrestrial-biome	sample_name=L3S12;body_habitat=UBERON;sex=male;
mgm4458538.3	USA	illumina	V4	host-associated	terrestrial-biome	body_habitat=UBERON;sample_name=L3S120;sex=male;
mgm4458539.3	USA	illumina	V4	host-associated	terrestrial-biome	sample_name=L3S121;body_habitat=UBERON;sex=male;
mgm4458540.3	USA	illumina	V4	host-associated	terrestrial-biome	sample_name=L3S122;body_habitat=UBERON;sex=male;
mgm4458547.3	USA	illumina	V4	host-associated	terrestrial-biome	sample_name=L3S129;body_habitat=UBERON;sex=male;
mgm4458556.3	USA	illumina	V4	host-associated	terrestrial-biome	sample_name=L3S137;body_habitat=UBERON;sex=male;
mgm4458565.3	USA	illumina	V4	host-associated	terrestrial-biome	sex=male;body_habitat=UBERON;sample_name=L3S147;
mgm4458568.3	USA	illumina	V4	host-associated	terrestrial-biome	sex=male;sample_name=L3S15;body_habitat=UBERON;
mgm4458570.3	USA	illumina	V4	host-associated	terrestrial-biome	body_habitat=UBERON;sample_name=L3S153;sex=male;
mgm4458576.3	USA	illumina	V4	host-associated	terrestrial-biome	sex=male;body_habitat=UBERON;sample_name=L3S161;
mgm4458583.3	USA	illumina	V4	host-associated	terrestrial-biome	body_habitat=UBERON;sample_name=L3S17;sex=male;
mgm4458589.3	USA	illumina	V4	host-associated	terrestrial-biome	sample_name=L3S175;body_habitat=UBERON;sex=male;
mgm4458591.3	USA	illumina	V4	host-associated	terrestrial-biome	sample_name=L3S177;body_habitat=UBERON;sex=male;
mgm4458599.3	USA	illumina	V4	host-associated	terrestrial-biome	body_habitat=UBERON;sample_name=L3S188;sex=male;
mgm4458600.3	USA	illumina	V4	host-associated	terrestrial-biome	sample_name=L3S19;body_habitat=UBERON;sex=male;
mgm4458605.3	USA	illumina	V4	host-associated	terrestrial-biome	body_habitat=UBERON;sample_name=L3S195;sex=male;
mgm4458611.3	USA	illumina	V4	host-associated	terrestrial-biome	sex=male;body_habitat=UBERON;sample_name=L3S20;
mgm4458613.3	USA	illumina	V4	host-associated	terrestrial-biome	sample_name=L3S201;body_habitat=UBERON;sex=male;
mgm4458618.3	USA	illumina	V4	host-associated	terrestrial-biome	sample_name=L3S206;body_habitat=UBERON;sex=male;
mgm4458620.3	USA	illumina	V4	host-associated	terrestrial-biome	body_habitat=UBERON;sample_name=L3S208;sex=male;
mgm4458623.3	USA	illumina	V4	host-associated	terrestrial-biome	body_habitat=UBERON;sample_name=L3S210;sex=male;
mgm4458625.3	USA	illumina	V4	host-associated	terrestrial-biome	sex=male;body_habitat=UBERON;sample_name=L3S212;
mgm4458626.3	USA	illumina	V4	host-associated	terrestrial-biome	sex=male;body_habitat=UBERON;sample_name=L3S213;
mgm4458627.3	USA	illumina	V4	host-associated	terrestrial-biome	sex=male;sample_name=L3S214;body_habitat=UBERON;
mgm4458628.3	USA	illumina	V4	host-associated	terrestrial-biome	sex=male;body_habitat=UBERON;sample_name=L3S215;
mgm4458629.3	USA	illumina	V4	host-associated	terrestrial-biome	body_habitat=UBERON;sample_name=L3S216;sex=male;
mgm4458634.3	USA	illumina	V4	host-associated	terrestrial-biome	sample_name=L3S220;body_habitat=UBERON;sex=male;
mgm4458636.3	USA	illumina	V4	host-associated	terrestrial-biome	sex=male;body_habitat=UBERON;sample_name=L3S222;
mgm4458638.3	USA	illumina	V4	host-associated	terrestrial-biome	sex=male;sample_name=L3S224;body_habitat=UBERON;
mgm4458642.3	USA	illumina	V4	host-associated	terrestrial-biome	body_habitat=UBERON;sample_name=L3S228;sex=male;
mgm4458644.3	USA	illumina	V4	host-associated	terrestrial-biome	sex=male;sample_name=L3S23;body_habitat=UBERON;
mgm4458647.3	USA	illumina	V4	host-associated	terrestrial-biome	sex=male;sample_name=L3S232;body_habitat=UBERON;
mgm4458649.3	USA	illumina	V4	host-associated	terrestrial-biome	body_habitat=UBERON;sample_name=L3S234;sex=male;
mgm4458651.3	USA	illumina	V4	host-associated	terrestrial-biome	sex=female;body_habitat=UBERON;sample_name=L3S236;
mgm4458653.3	USA	illumina	V4	host-associated	terrestrial-biome	sample_name=L3S238;body_habitat=UBERON;sex=female;
mgm4458655.3	USA	illumina	V4	host-associated	terrestrial-biome	sex=male;body_habitat=UBERON;sample_name=L3S24;
mgm4458656.3	USA	illumina	V4	host-associated	terrestrial-biome	body_habitat=UBERON;sample_name=L3S240;sex=female;
mgm4458662.3	USA	illumina	V4	host-associated	terrestrial-biome	sample_name=L3S246;body_habitat=UBERON;sex=female;
mgm4458663.3	USA	illumina	V4	host-associated	terrestrial-biome	sample_name=L3S247;body_habitat=UBERON;sex=female;
mgm4458664.3	USA	illumina	V4	host-associated	terrestrial-biome	sex=female;body_habitat=UBERON;sample_name=L3S248;
mgm4458666.3	USA	illumina	V4	host-associated	terrestrial-biome	sex=male;body_habitat=UBERON;sample_name=L3S25;
mgm4458672.3	USA	illumina	V4	host-associated	terrestrial-biome	sex=female;sample_name=L3S255;body_habitat=UBERON;
mgm4458673.3	USA	illumina	V4	host-associated	terrestrial-biome	body_habitat=UBERON;sample_name=L3S256;sex=female;
mgm4458674.3	USA	illumina	V4	host-associated	terrestrial-biome	body_habitat=UBERON;sample_name=L3S257;sex=female;
mgm4458678.3	USA	illumina	V4	host-associated	terrestrial-biome	body_habitat=UBERON;sample_name=L3S260;sex=female;
mgm4458679.3	USA	illumina	V4	host-associated	terrestrial-biome	sex=female;body_habitat=UBERON;sample_name=L3S261;
mgm4458681.3	USA	illumina	V4	host-associated	terrestrial-biome	sex=female;body_habitat=UBERON;sample_name=L3S263;
mgm4458685.3	USA	illumina	V4	host-associated	terrestrial-biome	body_habitat=UBERON;sample_name=L3S267;sex=female;
mgm4458686.3	USA	illumina	V4	host-associated	terrestrial-biome	sample_name=L3S268;body_habitat=UBERON;sex=female;
mgm4458687.3	USA	illumina	V4	host-associated	terrestrial-biome	sex=female;sample_name=L3S269;body_habitat=UBERON;
mgm4458689.3	USA	illumina	V4	host-associated	terrestrial-biome	sex=female;sample_name=L3S270;body_habitat=UBERON;
mgm4458691.3	USA	illumina	V4	host-associated	terrestrial-biome	body_habitat=UBERON;sample_name=L3S272;sex=female;
mgm4458692.3	USA	illumina	V4	host-associated	terrestrial-biome	sex=female;body_habitat=UBERON;sample_name=L3S274;
mgm4458694.3	USA	illumina	V4	host-associated	terrestrial-biome	sex=female;body_habitat=UBERON;sample_name=L3S276;
mgm4458695.3	USA	illumina	V4	host-associated	terrestrial-biome	body_habitat=UBERON;sample_name=L3S277;sex=female;
mgm4458696.3	USA	illumina	V4	host-associated	terrestrial-biome	sex=female;body_habitat=UBERON;sample_name=L3S278;
mgm4458697.3	USA	illumina	V4	host-associated	terrestrial-biome	sample_name=L3S279;body_habitat=UBERON;sex=female;
mgm4458698.3	USA	illumina	V4	host-associated	terrestrial-biome	sex=male;body_habitat=UBERON;sample_name=L3S28;
mgm4458699.3	USA	illumina	V4	host-associated	terrestrial-biome	sex=female;body_habitat=UBERON;sample_name=L3S280;
mgm4458701.3	USA	illumina	V4	host-associated	terrestrial-biome	sample_name=L3S282;body_habitat=UBERON;sex=female;
mgm4458702.3	USA	illumina	V4	host-associated	terrestrial-biome	sex=female;sample_name=L3S283;body_habitat=UBERON;
mgm4458703.3	USA	illumina	V4	host-associated	terrestrial-biome	sex=female;body_habitat=UBERON;sample_name=L3S284;
mgm4458704.3	USA	illumina	V4	host-associated	terrestrial-biome	sex=female;body_habitat=UBERON;sample_name=L3S285;
mgm4458706.3	USA	illumina	V4	host-associated	terrestrial-biome	sex=female;sample_name=L3S287;body_habitat=UBERON;
mgm4458707.3	USA	illumina	V4	host-associated	terrestrial-biome	body_habitat=UBERON;sample_name=L3S289;sex=female;
mgm4458709.3	USA	illumina	V4	host-associated	terrestrial-biome	sample_name=L3S290;body_habitat=UBERON;sex=female;
mgm4458711.3	USA	illumina	V4	host-associated	terrestrial-biome	sex=female;body_habitat=UBERON;sample_name=L3S292;
mgm4458712.3	USA	illumina	V4	host-associated	terrestrial-biome	sex=female;body_habitat=UBERON;sample_name=L3S293;
mgm4458713.3	USA	illumina	V4	host-associated	terrestrial-biome	sample_name=L3S294;body_habitat=UBERON;sex=female;
mgm4458714.3	USA	illumina	V4	host-associated	terrestrial-biome	sex=female;body_habitat=UBERON;sample_name=L3S295;
mgm4458715.3	USA	illumina	V4	host-associated	terrestrial-biome	body_habitat=UBERON;sample_name=L3S296;sex=female;
mgm4458716.3	USA	illumina	V4	host-associated	terrestrial-biome	sample_name=L3S297;body_habitat=UBERON;sex=female;
mgm4458717.3	USA	illumina	V4	host-associated	terrestrial-biome	sample_name=L3S298;body_habitat=UBERON;sex=female;
mgm4458719.3	USA	illumina	V4	host-associated	terrestrial-biome	sex=male;body_habitat=UBERON;sample_name=L3S3;
mgm4458720.3	USA	illumina	V4	host-associated	terrestrial-biome	sex=male;body_habitat=UBERON;sample_name=L3S30;
mgm4458721.3	USA	illumina	V4	host-associated	terrestrial-biome	body_habitat=UBERON;sample_name=L3S300;sex=female;
mgm4458722.3	USA	illumina	V4	host-associated	terrestrial-biome	sample_name=L3S301;body_habitat=UBERON;sex=female;
mgm4458723.3	USA	illumina	V4	host-associated	terrestrial-biome	body_habitat=UBERON;sample_name=L3S302;sex=female;
mgm4458724.3	USA	illumina	V4	host-associated	terrestrial-biome	body_habitat=UBERON;sample_name=L3S303;sex=female;
mgm4458725.3	USA	illumina	V4	host-associated	terrestrial-biome	sex=female;body_habitat=UBERON;sample_name=L3S304;
mgm4458726.3	USA	illumina	V4	host-associated	terrestrial-biome	sex=female;sample_name=L3S305;body_habitat=UBERON;
mgm4458728.3	USA	illumina	V4	host-associated	terrestrial-biome	sample_name=L3S307;body_habitat=UBERON;sex=female;
mgm4458729.3	USA	illumina	V4	host-associated	terrestrial-biome	sample_name=L3S308;body_habitat=UBERON;sex=female;
mgm4458732.3	USA	illumina	V4	host-associated	terrestrial-biome	sex=female;body_habitat=UBERON;sample_name=L3S310;
mgm4458733.3	USA	illumina	V4	host-associated	terrestrial-biome	sample_name=L3S311;body_habitat=UBERON;sex=female;
mgm4458735.3	USA	illumina	V4	host-associated	terrestrial-biome	sample_name=L3S313;body_habitat=UBERON;sex=female;
mgm4458736.3	USA	illumina	V4	host-associated	terrestrial-biome	sex=female;body_habitat=UBERON;sample_name=L3S314;
mgm4458737.3	USA	illumina	V4	host-associated	terrestrial-biome	sex=female;body_habitat=UBERON;sample_name=L3S315;
mgm4458738.3	USA	illumina	V4	host-associated	terrestrial-biome	sample_name=L3S316;body_habitat=UBERON;sex=female;
mgm4458739.3	USA	illumina	V4	host-associated	terrestrial-biome	sample_name=L3S317;body_habitat=UBERON;sex=female;
mgm4458740.3	USA	illumina	V4	host-associated	terrestrial-biome	sex=female;sample_name=L3S318;body_habitat=UBERON;
mgm4458741.3	USA	illumina	V4	host-associated	terrestrial-biome	sex=female;sample_name=L3S319;body_habitat=UBERON;
mgm4458742.3	USA	illumina	V4	host-associated	terrestrial-biome	sex=male;body_habitat=UBERON;sample_name=L3S32;
mgm4458743.3	USA	illumina	V4	host-associated	terrestrial-biome	sex=female;sample_name=L3S320;body_habitat=UBERON;
mgm4458744.3	USA	illumina	V4	host-associated	terrestrial-biome	sex=female;sample_name=L3S321;body_habitat=UBERON;
mgm4458745.3	USA	illumina	V4	host-associated	terrestrial-biome	sample_name=L3S322;body_habitat=UBERON;sex=female;
mgm4458746.3	USA	illumina	V4	host-associated	terrestrial-biome	sample_name=L3S323;body_habitat=UBERON;sex=female;
mgm4458747.3	USA	illumina	V4	host-associated	terrestrial-biome	sex=female;sample_name=L3S324;body_habitat=UBERON;
mgm4458749.3	USA	illumina	V4	host-associated	terrestrial-biome	body_habitat=UBERON;sample_name=L3S326;sex=female;
mgm4458750.3	USA	illumina	V4	host-associated	terrestrial-biome	body_habitat=UBERON;sample_name=L3S327;sex=female;
mgm4458752.3	USA	illumina	V4	host-associated	terrestrial-biome	body_habitat=UBERON;sample_name=L3S329;sex=female;
mgm4458753.3	USA	illumina	V4	host-associated	terrestrial-biome	sex=male;sample_name=L3S33;body_habitat=UBERON;
mgm4458754.3	USA	illumina	V4	host-associated	terrestrial-biome	sex=female;sample_name=L3S330;body_habitat=UBERON;
mgm4458755.3	USA	illumina	V4	host-associated	terrestrial-biome	body_habitat=UBERON;sample_name=L3S331;sex=female;
mgm4458757.3	USA	illumina	V4	host-associated	terrestrial-biome	sample_name=L3S333;body_habitat=UBERON;sex=female;
mgm4458759.3	USA	illumina	V4	host-associated	terrestrial-biome	body_habitat=UBERON;sample_name=L3S335;sex=female;
mgm4458760.3	USA	illumina	V4	host-associated	terrestrial-biome	body_habitat=UBERON;sample_name=L3S336;sex=female;
mgm4458761.3	USA	illumina	V4	host-associated	terrestrial-biome	sample_name=L3S337;body_habitat=UBERON;sex=female;
mgm4458765.3	USA	illumina	V4	host-associated	terrestrial-biome	sex=female;sample_name=L3S340;body_habitat=UBERON;
mgm4458766.3	USA	illumina	V4	host-associated	terrestrial-biome	body_habitat=UBERON;sample_name=L3S341;sex=female;
mgm4458767.3	USA	illumina	V4	host-associated	terrestrial-biome	sample_name=L3S342;body_habitat=UBERON;sex=female;
mgm4458768.3	USA	illumina	V4	host-associated	terrestrial-biome	body_habitat=UBERON;sample_name=L3S343;sex=female;
mgm4458769.3	USA	illumina	V4	host-associated	terrestrial-biome	body_habitat=UBERON;sample_name=L3S344;sex=female;
mgm4458770.3	USA	illumina	V4	host-associated	terrestrial-biome	sample_name=L3S345;body_habitat=UBERON;sex=female;
mgm4458772.3	USA	illumina	V4	host-associated	terrestrial-biome	body_habitat=UBERON;sample_name=L3S347;sex=female;
mgm4458773.3	USA	illumina	V4	host-associated	terrestrial-biome	body_habitat=UBERON;sample_name=L3S348;sex=female;
mgm4458776.3	USA	illumina	V4	host-associated	terrestrial-biome	body_habitat=UBERON;sample_name=L3S350;sex=female;
mgm4458777.3	USA	illumina	V4	host-associated	terrestrial-biome	sex=female;body_habitat=UBERON;sample_name=L3S351;
mgm4458779.3	USA	illumina	V4	host-associated	terrestrial-biome	sex=female;body_habitat=UBERON;sample_name=L3S353;
mgm4458780.3	USA	illumina	V4	host-associated	terrestrial-biome	body_habitat=UBERON;sample_name=L3S354;sex=female;
mgm4458781.3	USA	illumina	V4	host-associated	terrestrial-biome	sex=female;sample_name=L3S355;body_habitat=UBERON;
mgm4458782.3	USA	illumina	V4	host-associated	terrestrial-biome	sex=female;body_habitat=UBERON;sample_name=L3S356;
mgm4458784.3	USA	illumina	V4	host-associated	terrestrial-biome	sex=female;body_habitat=UBERON;sample_name=L3S358;
mgm4458785.3	USA	illumina	V4	host-associated	terrestrial-biome	sex=female;body_habitat=UBERON;sample_name=L3S359;
mgm4458787.3	USA	illumina	V4	host-associated	terrestrial-biome	body_habitat=UBERON;sample_name=L3S360;sex=female;
mgm4458788.3	USA	illumina	V4	host-associated	terrestrial-biome	body_habitat=UBERON;sample_name=L3S361;sex=female;
mgm4458789.3	USA	illumina	V4	host-associated	terrestrial-biome	body_habitat=UBERON;sample_name=L3S362;sex=female;
mgm4458790.3	USA	illumina	V4	host-associated	terrestrial-biome	sex=female;sample_name=L3S363;body_habitat=UBERON;
mgm4458791.3	USA	illumina	V4	host-associated	terrestrial-biome	sex=female;sample_name=L3S364;body_habitat=UBERON;
mgm4458792.3	USA	illumina	V4	host-associated	terrestrial-biome	sample_name=L3S365;body_habitat=UBERON;sex=female;
mgm4458793.3	USA	illumina	V4	host-associated	terrestrial-biome	sex=female;body_habitat=UBERON;sample_name=L3S366;
mgm4458794.3	USA	illumina	V4	host-associated	terrestrial-biome	body_habitat=UBERON;sample_name=L3S367;sex=female;
mgm4458795.3	USA	illumina	V4	host-associated	terrestrial-biome	body_habitat=UBERON;sample_name=L3S368;sex=female;
mgm4458799.3	USA	illumina	V4	host-associated	terrestrial-biome	sex=male;sample_name=L3S371;body_habitat=UBERON;
mgm4458802.3	USA	illumina	V4	host-associated	terrestrial-biome	sex=male;body_habitat=UBERON;sample_name=L3S374;
mgm4458803.3	USA	illumina	V4	host-associated	terrestrial-biome	body_habitat=UBERON;sample_name=L3S375;sex=male;
mgm4458804.3	USA	illumina	V4	host-associated	terrestrial-biome	sample_name=L3S376;body_habitat=UBERON;sex=male;
mgm4458805.3	USA	illumina	V4	host-associated	terrestrial-biome	sex=male;sample_name=L3S377;body_habitat=UBERON;
mgm4458806.3	USA	illumina	V4	host-associated	terrestrial-biome	body_habitat=UBERON;sample_name=L3S378;sex=male;
mgm4458807.3	USA	illumina	V4	host-associated	terrestrial-biome	sex=male;sample_name=L3S379;body_habitat=UBERON;
mgm4458808.3	USA	illumina	V4	host-associated	terrestrial-biome	body_habitat=UBERON;sample_name=L3S38;sex=male;
mgm4458809.3	USA	illumina	V4	host-associated	terrestrial-biome	body_habitat=UBERON;sample_name=L3S380;sex=male;
mgm4458810.3	USA	illumina	V4	host-associated	terrestrial-biome	sex=male;body_habitat=UBERON;sample_name=L3S381;
mgm4458811.3	USA	illumina	V4	host-associated	terrestrial-biome	sex=male;body_habitat=UBERON;sample_name=L3S382;
mgm4458815.3	USA	illumina	V4	host-associated	terrestrial-biome	sex=male;sample_name=L3S41;body_habitat=UBERON;
mgm4458816.3	USA	illumina	V4	host-associated	terrestrial-biome	sex=male;body_habitat=UBERON;sample_name=L3S42;
mgm4458818.3	USA	illumina	V4	host-associated	terrestrial-biome	sex=male;body_habitat=UBERON;sample_name=L3S44;
mgm4458820.3	USA	illumina	V4	host-associated	terrestrial-biome	sex=male;sample_name=L3S46;body_habitat=UBERON;
mgm4458821.3	USA	illumina	V4	host-associated	terrestrial-biome	sample_name=L3S47;body_habitat=UBERON;sex=male;
mgm4458825.3	USA	illumina	V4	host-associated	terrestrial-biome	sex=male;sample_name=L3S50;body_habitat=UBERON;
mgm4458834.3	USA	illumina	V4	host-associated	terrestrial-biome	sample_name=L3S6;body_habitat=UBERON;sex=male;
mgm4458838.3	USA	illumina	V4	host-associated	terrestrial-biome	sex=male;sample_name=L3S63;body_habitat=UBERON;
mgm4458840.3	USA	illumina	V4	host-associated	terrestrial-biome	sample_name=L3S65;body_habitat=UBERON;sex=male;
mgm4458842.3	USA	illumina	V4	host-associated	terrestrial-biome	body_habitat=UBERON;sample_name=L3S67;sex=male;
mgm4458845.3	USA	illumina	V4	host-associated	terrestrial-biome	sex=male;sample_name=L3S7;body_habitat=UBERON;
mgm4458846.3	USA	illumina	V4	host-associated	terrestrial-biome	sex=male;sample_name=L3S70;body_habitat=UBERON;
mgm4458847.3	USA	illumina	V4	host-associated	terrestrial-biome	sample_name=L3S71;body_habitat=UBERON;sex=male;
mgm4458848.3	USA	illumina	V4	host-associated	terrestrial-biome	body_habitat=UBERON;sample_name=L3S72;sex=male;
mgm4458849.3	USA	illumina	V4	host-associated	terrestrial-biome	body_habitat=UBERON;sample_name=L3S73;sex=male;
mgm4458851.3	USA	illumina	V4	host-associated	terrestrial-biome	sex=male;sample_name=L3S75;body_habitat=UBERON;
mgm4458853.3	USA	illumina	V4	host-associated	terrestrial-biome	sex=male;body_habitat=UBERON;sample_name=L3S77;
mgm4458855.3	USA	illumina	V4	host-associated	terrestrial-biome	body_habitat=UBERON;sample_name=L3S79;sex=male;
mgm4458856.3	USA	illumina	V4	host-associated	terrestrial-biome	sample_name=L3S8;body_habitat=UBERON;sex=male;
mgm4458859.3	USA	illumina	V4	host-associated	terrestrial-biome	sex=male;sample_name=L3S82;body_habitat=UBERON;
mgm4458861.3	USA	illumina	V4	host-associated	terrestrial-biome	sex=male;body_habitat=UBERON;sample_name=L3S84;
mgm4458863.3	USA	illumina	V4	host-associated	terrestrial-biome	sample_name=L3S86;body_habitat=UBERON;sex=male;
mgm4458865.3	USA	illumina	V4	host-associated	terrestrial-biome	sex=male;body_habitat=UBERON;sample_name=L3S88;
mgm4458877.3	USA	illumina	V4	host-associated	terrestrial-biome	sex=male;body_habitat=UBERON;sample_name=L4S1;
mgm4458878.3	USA	illumina	V4	host-associated	terrestrial-biome	body_habitat=UBERON;sample_name=L4S10;sex=male;
mgm4458879.3	USA	illumina	V4	host-associated	terrestrial-biome	sex=male;sample_name=L4S100;body_habitat=UBERON;
mgm4458884.3	USA	illumina	V4	host-associated	terrestrial-biome	sex=male;body_habitat=UBERON;sample_name=L4S105;
mgm4458886.3	USA	illumina	V4	host-associated	terrestrial-biome	sex=male;sample_name=L4S107;body_habitat=UBERON;
mgm4458888.3	USA	illumina	V4	host-associated	terrestrial-biome	body_habitat=UBERON;sample_name=L4S109;sex=male;
mgm4458889.3	USA	illumina	V4	host-associated	terrestrial-biome	sample_name=L4S11;body_habitat=UBERON;sex=male;
mgm4458890.3	USA	illumina	V4	host-associated	terrestrial-biome	sample_name=L4S110;body_habitat=UBERON;sex=male;
mgm4458891.3	USA	illumina	V4	host-associated	terrestrial-biome	sex=male;body_habitat=UBERON;sample_name=L4S111;
mgm4458893.3	USA	illumina	V4	host-associated	terrestrial-biome	sex=male;sample_name=L4S113;body_habitat=UBERON;
mgm4458895.3	USA	illumina	V4	host-associated	terrestrial-biome	sex=male;body_habitat=UBERON;sample_name=L4S115;
mgm4458896.3	USA	illumina	V4	host-associated	terrestrial-biome	sex=male;sample_name=L4S116;body_habitat=UBERON;
mgm4458900.3	USA	illumina	V4	host-associated	terrestrial-biome	sample_name=L4S12;body_habitat=UBERON;sex=male;
mgm4458902.3	USA	illumina	V4	host-associated	terrestrial-biome	sex=male;sample_name=L4S121;body_habitat=UBERON;
mgm4458907.3	USA	illumina	V4	host-associated	terrestrial-biome	sex=male;sample_name=L4S126;body_habitat=UBERON;
mgm4458908.3	USA	illumina	V4	host-associated	terrestrial-biome	sex=male;sample_name=L4S127;body_habitat=UBERON;
mgm4458910.3	USA	illumina	V4	host-associated	terrestrial-biome	sex=male;sample_name=L4S129;body_habitat=UBERON;
mgm4458911.3	USA	illumina	V4	host-associated	terrestrial-biome	sample_name=L4S13;body_habitat=UBERON;sex=male;
mgm4458913.3	USA	illumina	V4	host-associated	terrestrial-biome	sex=male;body_habitat=UBERON;sample_name=L4S131;
mgm4458914.3	USA	illumina	V4	host-associated	terrestrial-biome	sex=male;body_habitat=UBERON;sample_name=L4S132;
mgm4458916.3	USA	illumina	V4	host-associated	terrestrial-biome	sex=male;sample_name=L4S134;body_habitat=UBERON;
mgm4458920.3	USA	illumina	V4	host-associated	terrestrial-biome	sex=male;body_habitat=UBERON;sample_name=L4S138;
mgm4458922.3	USA	illumina	V4	host-associated	terrestrial-biome	body_habitat=UBERON;sample_name=L4S14;sex=male;
mgm4458926.3	USA	illumina	V4	host-associated	terrestrial-biome	sex=male;body_habitat=UBERON;sample_name=L4S143;
mgm4458927.3	USA	illumina	V4	host-associated	terrestrial-biome	body_habitat=UBERON;sample_name=L4S144;sex=male;
mgm4458929.3	USA	illumina	V4	host-associated	terrestrial-biome	sex=male;sample_name=L4S146;body_habitat=UBERON;
mgm4458930.3	USA	illumina	V4	host-associated	terrestrial-biome	sample_name=L4S147;body_habitat=UBERON;sex=male;
mgm4458937.3	USA	illumina	V4	host-associated	terrestrial-biome	sex=male;sample_name=L4S153;body_habitat=UBERON;
mgm4458939.3	USA	illumina	V4	host-associated	terrestrial-biome	body_habitat=UBERON;sample_name=L4S155;sex=male;
mgm4458942.3	USA	illumina	V4	host-associated	terrestrial-biome	sex=male;body_habitat=UBERON;sample_name=L4S158;
mgm4458943.3	USA	illumina	V4	host-associated	terrestrial-biome	sex=male;body_habitat=UBERON;sample_name=L4S159;
mgm4458944.3	USA	illumina	V4	host-associated	terrestrial-biome	sex=male;sample_name=L4S16;body_habitat=UBERON;
mgm4458946.3	USA	illumina	V4	host-associated	terrestrial-biome	sex=male;body_habitat=UBERON;sample_name=L4S161;
mgm4458948.3	USA	illumina	V4	host-associated	terrestrial-biome	body_habitat=UBERON;sample_name=L4S163;sex=male;
mgm4458951.3	USA	illumina	V4	host-associated	terrestrial-biome	sex=male;body_habitat=UBERON;sample_name=L4S166;
mgm4458952.3	USA	illumina	V4	host-associated	terrestrial-biome	body_habitat=UBERON;sample_name=L4S167;sex=male;
mgm4458955.3	USA	illumina	V4	host-associated	terrestrial-biome	body_habitat=UBERON;sample_name=L4S17;sex=male;
mgm4458956.3	USA	illumina	V4	host-associated	terrestrial-biome	sex=male;sample_name=L4S170;body_habitat=UBERON;
mgm4458957.3	USA	illumina	V4	host-associated	terrestrial-biome	sample_name=L4S171;body_habitat=UBERON;sex=male;
mgm4458961.3	USA	illumina	V4	host-associated	terrestrial-biome	sex=male;sample_name=L4S175;body_habitat=UBERON;
mgm4458966.3	USA	illumina	V4	host-associated	terrestrial-biome	body_habitat=UBERON;sample_name=L4S18;sex=male;
mgm4458967.3	USA	illumina	V4	host-associated	terrestrial-biome	sample_name=L4S180;body_habitat=UBERON;sex=male;
mgm4458969.3	USA	illumina	V4	host-associated	terrestrial-biome	body_habitat=UBERON;sample_name=L4S182;sex=male;
mgm4458970.3	USA	illumina	V4	host-associated	terrestrial-biome	sex=male;sample_name=L4S183;body_habitat=UBERON;
mgm4458971.3	USA	illumina	V4	host-associated	terrestrial-biome	sample_name=L4S184;body_habitat=UBERON;sex=male;
mgm4458973.3	USA	illumina	V4	host-associated	terrestrial-biome	sample_name=L4S186;body_habitat=UBERON;sex=male;
mgm4458977.3	USA	illumina	V4	host-associated	terrestrial-biome	sex=male;sample_name=L4S19;body_habitat=UBERON;
mgm4458985.3	USA	illumina	V4	host-associated	terrestrial-biome	sex=male;sample_name=L4S199;body_habitat=UBERON;
mgm4458986.3	USA	illumina	V4	host-associated	terrestrial-biome	sample_name=L4S2;body_habitat=UBERON;sex=male;
mgm4458987.3	USA	illumina	V4	host-associated	terrestrial-biome	sex=male;body_habitat=UBERON;sample_name=L4S20;
mgm4458988.3	USA	illumina	V4	host-associated	terrestrial-biome	body_habitat=UBERON;sample_name=L4S200;sex=male;
mgm4458990.3	USA	illumina	V4	host-associated	terrestrial-biome	sample_name=L4S202;body_habitat=UBERON;sex=male;
mgm4458992.3	USA	illumina	V4	host-associated	terrestrial-biome	sex=male;sample_name=L4S204;body_habitat=UBERON;
mgm4458993.3	USA	illumina	V4	host-associated	terrestrial-biome	body_habitat=UBERON;sample_name=L4S206;sex=male;
mgm4458995.3	USA	illumina	V4	host-associated	terrestrial-biome	sex=male;body_habitat=UBERON;sample_name=L4S208;
mgm4458996.3	USA	illumina	V4	host-associated	terrestrial-biome	sex=male;body_habitat=UBERON;sample_name=L4S209;
mgm4458998.3	USA	illumina	V4	host-associated	terrestrial-biome	sex=male;sample_name=L4S210;body_habitat=UBERON;
mgm4458999.3	USA	illumina	V4	host-associated	terrestrial-biome	body_habitat=UBERON;sample_name=L4S211;sex=male;
mgm4459000.3	USA	illumina	V4	host-associated	terrestrial-biome	sample_name=L4S212;body_habitat=UBERON;sex=male;
mgm4459003.3	USA	illumina	V4	host-associated	terrestrial-biome	body_habitat=UBERON;sample_name=L4S216;sex=male;
mgm4459004.3	USA	illumina	V4	host-associated	terrestrial-biome	sample_name=L4S217;body_habitat=UBERON;sex=male;
mgm4459005.3	USA	illumina	V4	host-associated	terrestrial-biome	sample_name=L4S218;body_habitat=UBERON;sex=male;
mgm4459006.3	USA	illumina	V4	host-associated	terrestrial-biome	sex=male;body_habitat=UBERON;sample_name=L4S219;
mgm4459007.3	USA	illumina	V4	host-associated	terrestrial-biome	sex=male;sample_name=L4S22;body_habitat=UBERON;
mgm4459009.3	USA	illumina	V4	host-associated	terrestrial-biome	sample_name=L4S221;body_habitat=UBERON;sex=male;
mgm4459010.3	USA	illumina	V4	host-associated	terrestrial-biome	body_habitat=UBERON;sample_name=L4S222;sex=male;
mgm4459013.3	USA	illumina	V4	host-associated	terrestrial-biome	sample_name=L4S225;body_habitat=UBERON;sex=male;
mgm4459014.3	USA	illumina	V4	host-associated	terrestrial-biome	body_habitat=UBERON;sample_name=L4S226;sex=male;
mgm4459016.3	USA	illumina	V4	host-associated	terrestrial-biome	body_habitat=UBERON;sample_name=L4S228;sex=male;
mgm4459018.3	USA	illumina	V4	host-associated	terrestrial-biome	body_habitat=UBERON;sample_name=L4S23;sex=male;
mgm4459021.3	USA	illumina	V4	host-associated	terrestrial-biome	sex=male;body_habitat=UBERON;sample_name=L4S233;
mgm4459027.3	USA	illumina	V4	host-associated	terrestrial-biome	body_habitat=UBERON;sample_name=L4S24;sex=male;
mgm4459028.3	USA	illumina	V4	host-associated	terrestrial-biome	body_habitat=UBERON;sample_name=L4S240;sex=male;
mgm4459033.3	USA	illumina	V4	host-associated	terrestrial-biome	body_habitat=UBERON;sample_name=L4S245;sex=male;
mgm4459034.3	USA	illumina	V4	host-associated	terrestrial-biome	sample_name=L4S246;body_habitat=UBERON;sex=male;
mgm4459036.3	USA	illumina	V4	host-associated	terrestrial-biome	sex=male;body_habitat=UBERON;sample_name=L4S248;
mgm4459037.3	USA	illumina	V4	host-associated	terrestrial-biome	sex=male;sample_name=L4S249;body_habitat=UBERON;
mgm4459038.3	USA	illumina	V4	host-associated	terrestrial-biome	sex=male;body_habitat=UBERON;sample_name=L4S25;
mgm4459043.3	USA	illumina	V4	host-associated	terrestrial-biome	body_habitat=UBERON;sample_name=L4S254;sex=male;
mgm4459045.3	USA	illumina	V4	host-associated	terrestrial-biome	body_habitat=UBERON;sample_name=L4S256;sex=male;
mgm4459046.3	USA	illumina	V4	host-associated	terrestrial-biome	sex=male;body_habitat=UBERON;sample_name=L4S257;
mgm4459047.3	USA	illumina	V4	host-associated	terrestrial-biome	sex=male;body_habitat=UBERON;sample_name=L4S258;
mgm4459048.3	USA	illumina	V4	host-associated	terrestrial-biome	sample_name=L4S259;body_habitat=UBERON;sex=male;
mgm4459049.3	USA	illumina	V4	host-associated	terrestrial-biome	sample_name=L4S26;body_habitat=UBERON;sex=male;
mgm4459050.3	USA	illumina	V4	host-associated	terrestrial-biome	body_habitat=UBERON;sample_name=L4S260;sex=male;
mgm4459051.3	USA	illumina	V4	host-associated	terrestrial-biome	sex=male;sample_name=L4S261;body_habitat=UBERON;
mgm4459054.3	USA	illumina	V4	host-associated	terrestrial-biome	sex=male;sample_name=L4S265;body_habitat=UBERON;
mgm4459055.3	USA	illumina	V4	host-associated	terrestrial-biome	sex=male;body_habitat=UBERON;sample_name=L4S266;
mgm4459056.3	USA	illumina	V4	host-associated	terrestrial-biome	sex=male;sample_name=L4S269;body_habitat=UBERON;
mgm4459057.3	USA	illumina	V4	host-associated	terrestrial-biome	sample_name=L4S27;body_habitat=UBERON;sex=male;
mgm4459060.3	USA	illumina	V4	host-associated	terrestrial-biome	sample_name=L4S273;body_habitat=UBERON;sex=male;
mgm4459062.3	USA	illumina	V4	host-associated	terrestrial-biome	sex=male;sample_name=L4S275;body_habitat=UBERON;
mgm4459064.3	USA	illumina	V4	host-associated	terrestrial-biome	sex=male;body_habitat=UBERON;sample_name=L4S279;
mgm4459065.3	USA	illumina	V4	host-associated	terrestrial-biome	sex=male;sample_name=L4S28;body_habitat=UBERON;
mgm4459068.3	USA	illumina	V4	host-associated	terrestrial-biome	sex=male;body_habitat=UBERON;sample_name=L4S284;
mgm4459070.3	USA	illumina	V4	host-associated	terrestrial-biome	sex=male;sample_name=L4S286;body_habitat=UBERON;
mgm4459072.3	USA	illumina	V4	host-associated	terrestrial-biome	sample_name=L4S29;body_habitat=UBERON;sex=male;
mgm4459073.3	USA	illumina	V4	host-associated	terrestrial-biome	sex=male;body_habitat=UBERON;sample_name=L4S3;
mgm4459074.3	USA	illumina	V4	host-associated	terrestrial-biome	sex=male;sample_name=L4S30;body_habitat=UBERON;
mgm4459075.3	USA	illumina	V4	host-associated	terrestrial-biome	sample_name=L4S31;body_habitat=UBERON;sex=male;
mgm4459076.3	USA	illumina	V4	host-associated	terrestrial-biome	sex=male;body_habitat=UBERON;sample_name=L4S32;
mgm4459077.3	USA	illumina	V4	host-associated	terrestrial-biome	sex=male;sample_name=L4S33;body_habitat=UBERON;
mgm4459078.3	USA	illumina	V4	host-associated	terrestrial-biome	sex=male;body_habitat=UBERON;sample_name=L4S34;
mgm4459079.3	USA	illumina	V4	host-associated	terrestrial-biome	sex=male;body_habitat=UBERON;sample_name=L4S35;
mgm4459080.3	USA	illumina	V4	host-associated	terrestrial-biome	sample_name=L4S36;body_habitat=UBERON;sex=male;
mgm4459081.3	USA	illumina	V4	host-associated	terrestrial-biome	sex=male;sample_name=L4S37;body_habitat=UBERON;
mgm4459082.3	USA	illumina	V4	host-associated	terrestrial-biome	sex=male;body_habitat=UBERON;sample_name=L4S38;
mgm4459083.3	USA	illumina	V4	host-associated	terrestrial-biome	body_habitat=UBERON;sample_name=L4S39;sex=male;
mgm4459084.3	USA	illumina	V4	host-associated	terrestrial-biome	body_habitat=UBERON;sample_name=L4S4;sex=male;
mgm4459085.3	USA	illumina	V4	host-associated	terrestrial-biome	sex=male;sample_name=L4S40;body_habitat=UBERON;
mgm4459086.3	USA	illumina	V4	host-associated	terrestrial-biome	sample_name=L4S41;body_habitat=UBERON;sex=male;
mgm4459087.3	USA	illumina	V4	host-associated	terrestrial-biome	sample_name=L4S42;body_habitat=UBERON;sex=male;
mgm4459089.3	USA	illumina	V4	host-associated	terrestrial-biome	body_habitat=UBERON;sample_name=L4S44;sex=male;
mgm4459090.3	USA	illumina	V4	host-associated	terrestrial-biome	body_habitat=UBERON;sample_name=L4S45;sex=male;
mgm4459091.3	USA	illumina	V4	host-associated	terrestrial-biome	body_habitat=UBERON;sample_name=L4S46;sex=male;
mgm4459092.3	USA	illumina	V4	host-associated	terrestrial-biome	body_habitat=UBERON;sample_name=L4S47;sex=male;
mgm4459093.3	USA	illumina	V4	host-associated	terrestrial-biome	sample_name=L4S48;body_habitat=UBERON;sex=male;
mgm4459095.3	USA	illumina	V4	host-associated	terrestrial-biome	sex=male;sample_name=L4S5;body_habitat=UBERON;
mgm4459096.3	USA	illumina	V4	host-associated	terrestrial-biome	sex=male;body_habitat=UBERON;sample_name=L4S50;
mgm4459097.3	USA	illumina	V4	host-associated	terrestrial-biome	body_habitat=UBERON;sample_name=L4S51;sex=male;
mgm4459098.3	USA	illumina	V4	host-associated	terrestrial-biome	sample_name=L4S52;body_habitat=UBERON;sex=male;
mgm4459100.3	USA	illumina	V4	host-associated	terrestrial-biome	sample_name=L4S54;body_habitat=UBERON;sex=male;
mgm4459101.3	USA	illumina	V4	host-associated	terrestrial-biome	body_habitat=UBERON;sample_name=L4S55;sex=male;
mgm4459102.3	USA	illumina	V4	host-associated	terrestrial-biome	sex=male;sample_name=L4S56;body_habitat=UBERON;
mgm4459104.3	USA	illumina	V4	host-associated	terrestrial-biome	sample_name=L4S58;body_habitat=UBERON;sex=male;
mgm4459105.3	USA	illumina	V4	host-associated	terrestrial-biome	sex=male;sample_name=L4S59;body_habitat=UBERON;
mgm4459106.3	USA	illumina	V4	host-associated	terrestrial-biome	sex=male;sample_name=L4S6;body_habitat=UBERON;
mgm4459107.3	USA	illumina	V4	host-associated	terrestrial-biome	sex=male;sample_name=L4S60;body_habitat=UBERON;
mgm4459109.3	USA	illumina	V4	host-associated	terrestrial-biome	sex=male;body_habitat=UBERON;sample_name=L4S62;
mgm4459110.3	USA	illumina	V4	host-associated	terrestrial-biome	sex=male;sample_name=L4S63;body_habitat=UBERON;
mgm4459113.3	USA	illumina	V4	host-associated	terrestrial-biome	sex=male;sample_name=L4S66;body_habitat=UBERON;
mgm4459114.3	USA	illumina	V4	host-associated	terrestrial-biome	sex=male;body_habitat=UBERON;sample_name=L4S67;
mgm4459115.3	USA	illumina	V4	host-associated	terrestrial-biome	sex=male;body_habitat=UBERON;sample_name=L4S68;
mgm4459116.3	USA	illumina	V4	host-associated	terrestrial-biome	sex=male;body_habitat=UBERON;sample_name=L4S69;
mgm4459119.3	USA	illumina	V4	host-associated	terrestrial-biome	body_habitat=UBERON;sample_name=L4S71;sex=male;
mgm4459120.3	USA	illumina	V4	host-associated	terrestrial-biome	sample_name=L4S72;body_habitat=UBERON;sex=male;
mgm4459121.3	USA	illumina	V4	host-associated	terrestrial-biome	sex=male;body_habitat=UBERON;sample_name=L4S73;
mgm4459122.3	USA	illumina	V4	host-associated	terrestrial-biome	sex=male;body_habitat=UBERON;sample_name=L4S74;
mgm4459123.3	USA	illumina	V4	host-associated	terrestrial-biome	sex=male;body_habitat=UBERON;sample_name=L4S75;
mgm4459125.3	USA	illumina	V4	host-associated	terrestrial-biome	sex=male;sample_name=L4S77;body_habitat=UBERON;
mgm4459126.3	USA	illumina	V4	host-associated	terrestrial-biome	sex=male;sample_name=L4S78;body_habitat=UBERON;
mgm4459127.3	USA	illumina	V4	host-associated	terrestrial-biome	sex=male;body_habitat=UBERON;sample_name=L4S79;
mgm4459128.3	USA	illumina	V4	host-associated	terrestrial-biome	sex=male;body_habitat=UBERON;sample_name=L4S8;
mgm4459129.3	USA	illumina	V4	host-associated	terrestrial-biome	sex=male;body_habitat=UBERON;sample_name=L4S80;
mgm4459130.3	USA	illumina	V4	host-associated	terrestrial-biome	body_habitat=UBERON;sample_name=L4S81;sex=male;
mgm4459131.3	USA	illumina	V4	host-associated	terrestrial-biome	sex=male;sample_name=L4S82;body_habitat=UBERON;
mgm4459132.3	USA	illumina	V4	host-associated	terrestrial-biome	body_habitat=UBERON;sample_name=L4S83;sex=male;
mgm4459133.3	USA	illumina	V4	host-associated	terrestrial-biome	body_habitat=UBERON;sample_name=L4S84;sex=male;
mgm4459135.3	USA	illumina	V4	host-associated	terrestrial-biome	sex=male;sample_name=L4S86;body_habitat=UBERON;
mgm4459137.3	USA	illumina	V4	host-associated	terrestrial-biome	sample_name=L4S88;body_habitat=UBERON;sex=male;
mgm4459139.3	USA	illumina	V4	host-associated	terrestrial-biome	body_habitat=UBERON;sample_name=L4S9;sex=male;
mgm4459140.3	USA	illumina	V4	host-associated	terrestrial-biome	body_habitat=UBERON;sample_name=L4S90;sex=male;
mgm4459141.3	USA	illumina	V4	host-associated	terrestrial-biome	sex=male;body_habitat=UBERON;sample_name=L4S91;
mgm4459142.3	USA	illumina	V4	host-associated	terrestrial-biome	sample_name=L4S92;body_habitat=UBERON;sex=male;
mgm4459143.3	USA	illumina	V4	host-associated	terrestrial-biome	sex=male;body_habitat=UBERON;sample_name=L4S93;
mgm4459144.3	USA	illumina	V4	host-associated	terrestrial-biome	sex=male;sample_name=L4S94;body_habitat=UBERON;
mgm4459145.3	USA	illumina	V4	host-associated	terrestrial-biome	body_habitat=UBERON;sample_name=L4S95;sex=male;
mgm4459146.3	USA	illumina	V4	host-associated	terrestrial-biome	sex=male;sample_name=L4S97;body_habitat=UBERON;
mgm4459147.3	USA	illumina	V4	host-associated	terrestrial-biome	sex=male;sample_name=L4S98;body_habitat=UBERON;
mgm4459148.3	USA	illumina	V4	host-associated	terrestrial-biome	sex=male;sample_name=L5S1;body_habitat=UBERON;
mgm4459149.3	USA	illumina	V4	host-associated	terrestrial-biome	sex=male;sample_name=L5S10;body_habitat=UBERON;
mgm4459150.3	USA	illumina	V4	host-associated	terrestrial-biome	sample_name=L5S100;body_habitat=UBERON;sex=female;
mgm4459151.3	USA	illumina	V4	host-associated	terrestrial-biome	body_habitat=UBERON;sample_name=L5S101;sex=female;
mgm4459152.3	USA	illumina	V4	host-associated	terrestrial-biome	sex=female;sample_name=L5S102;body_habitat=UBERON;
mgm4459153.3	USA	illumina	V4	host-associated	terrestrial-biome	body_habitat=UBERON;sample_name=L5S103;sex=female;
mgm4459154.3	USA	illumina	V4	host-associated	terrestrial-biome	sex=female;body_habitat=UBERON;sample_name=L5S104;
mgm4459155.3	USA	illumina	V4	host-associated	terrestrial-biome	sample_name=L5S105;body_habitat=UBERON;sex=female;
mgm4459156.3	USA	illumina	V4	host-associated	terrestrial-biome	sex=female;body_habitat=UBERON;sample_name=L5S106;
mgm4459157.3	USA	illumina	V4	host-associated	terrestrial-biome	sample_name=L5S107;body_habitat=UBERON;sex=female;
mgm4459158.3	USA	illumina	V4	host-associated	terrestrial-biome	sex=female;body_habitat=UBERON;sample_name=L5S108;
mgm4459159.3	USA	illumina	V4	host-associated	terrestrial-biome	sex=female;body_habitat=UBERON;sample_name=L5S109;
mgm4459160.3	USA	illumina	V4	host-associated	terrestrial-biome	sex=female;body_habitat=UBERON;sample_name=L5S110;
mgm4459161.3	USA	illumina	V4	host-associated	terrestrial-biome	body_habitat=UBERON;sample_name=L5S111;sex=female;
mgm4459162.3	USA	illumina	V4	host-associated	terrestrial-biome	sample_name=L5S112;body_habitat=UBERON;sex=female;
mgm4459163.3	USA	illumina	V4	host-associated	terrestrial-biome	sex=female;body_habitat=UBERON;sample_name=L5S113;
mgm4459164.3	USA	illumina	V4	host-associated	terrestrial-biome	sex=female;body_habitat=UBERON;sample_name=L5S114;
mgm4459165.3	USA	illumina	V4	host-associated	terrestrial-biome	sex=female;body_habitat=UBERON;sample_name=L5S115;
mgm4459166.3	USA	illumina	V4	host-associated	terrestrial-biome	sample_name=L5S116;body_habitat=UBERON;sex=female;
mgm4459167.3	USA	illumina	V4	host-associated	terrestrial-biome	sex=female;body_habitat=UBERON;sample_name=L5S117;
mgm4459168.3	USA	illumina	V4	host-associated	terrestrial-biome	sex=female;sample_name=L5S118;body_habitat=UBERON;
mgm4459169.3	USA	illumina	V4	host-associated	terrestrial-biome	sex=female;body_habitat=UBERON;sample_name=L5S119;
mgm4459170.3	USA	illumina	V4	host-associated	terrestrial-biome	sex=male;body_habitat=UBERON;sample_name=L5S12;
mgm4459171.3	USA	illumina	V4	host-associated	terrestrial-biome	body_habitat=UBERON;sample_name=L5S120;sex=female;
mgm4459172.3	USA	illumina	V4	host-associated	terrestrial-biome	sample_name=L5S121;body_habitat=UBERON;sex=female;
mgm4459173.3	USA	illumina	V4	host-associated	terrestrial-biome	body_habitat=UBERON;sample_name=L5S122;sex=female;
mgm4459174.3	USA	illumina	V4	host-associated	terrestrial-biome	body_habitat=UBERON;sample_name=L5S123;sex=female;
mgm4459175.3	USA	illumina	V4	host-associated	terrestrial-biome	sex=female;body_habitat=UBERON;sample_name=L5S124;
mgm4459176.3	USA	illumina	V4	host-associated	terrestrial-biome	sex=female;sample_name=L5S125;body_habitat=UBERON;
mgm4459177.3	USA	illumina	V4	host-associated	terrestrial-biome	body_habitat=UBERON;sample_name=L5S126;sex=female;
mgm4459178.3	USA	illumina	V4	host-associated	terrestrial-biome	sex=female;sample_name=L5S127;body_habitat=UBERON;
mgm4459179.3	USA	illumina	V4	host-associated	terrestrial-biome	sex=female;body_habitat=UBERON;sample_name=L5S128;
mgm4459180.3	USA	illumina	V4	host-associated	terrestrial-biome	body_habitat=UBERON;sample_name=L5S129;sex=female;
mgm4459181.3	USA	illumina	V4	host-associated	terrestrial-biome	body_habitat=UBERON;sample_name=L5S13;sex=male;
mgm4459182.3	USA	illumina	V4	host-associated	terrestrial-biome	sex=female;body_habitat=UBERON;sample_name=L5S130;
mgm4459183.3	USA	illumina	V4	host-associated	terrestrial-biome	sex=female;sample_name=L5S131;body_habitat=UBERON;
mgm4459184.3	USA	illumina	V4	host-associated	terrestrial-biome	sex=female;sample_name=L5S132;body_habitat=UBERON;
mgm4459185.3	USA	illumina	V4	host-associated	terrestrial-biome	body_habitat=UBERON;sample_name=L5S133;sex=female;
mgm4459186.3	USA	illumina	V4	host-associated	terrestrial-biome	sex=female;body_habitat=UBERON;sample_name=L5S134;
mgm4459187.3	USA	illumina	V4	host-associated	terrestrial-biome	sex=female;body_habitat=UBERON;sample_name=L5S135;
mgm4459188.3	USA	illumina	V4	host-associated	terrestrial-biome	sex=female;sample_name=L5S136;body_habitat=UBERON;
mgm4459189.3	USA	illumina	V4	host-associated	terrestrial-biome	sex=female;body_habitat=UBERON;sample_name=L5S137;
mgm4459190.3	USA	illumina	V4	host-associated	terrestrial-biome	sex=female;body_habitat=UBERON;sample_name=L5S138;
mgm4459191.3	USA	illumina	V4	host-associated	terrestrial-biome	body_habitat=UBERON;sample_name=L5S139;sex=female;
mgm4459192.3	USA	illumina	V4	host-associated	terrestrial-biome	sample_name=L5S14;body_habitat=UBERON;sex=male;
mgm4459193.3	USA	illumina	V4	host-associated	terrestrial-biome	sample_name=L5S140;body_habitat=UBERON;sex=female;
mgm4459194.3	USA	illumina	V4	host-associated	terrestrial-biome	sex=female;body_habitat=UBERON;sample_name=L5S141;
mgm4459195.3	USA	illumina	V4	host-associated	terrestrial-biome	body_habitat=UBERON;sample_name=L5S142;sex=female;
mgm4459196.3	USA	illumina	V4	host-associated	terrestrial-biome	sample_name=L5S143;body_habitat=UBERON;sex=female;
mgm4459197.3	USA	illumina	V4	host-associated	terrestrial-biome	sample_name=L5S144;body_habitat=UBERON;sex=female;
mgm4459198.3	USA	illumina	V4	host-associated	terrestrial-biome	sample_name=L5S145;body_habitat=UBERON;sex=female;
mgm4459199.3	USA	illumina	V4	host-associated	terrestrial-biome	sex=female;sample_name=L5S146;body_habitat=UBERON;
mgm4459200.3	USA	illumina	V4	host-associated	terrestrial-biome	sex=female;sample_name=L5S147;body_habitat=UBERON;
mgm4459201.3	USA	illumina	V4	host-associated	terrestrial-biome	sex=female;sample_name=L5S148;body_habitat=UBERON;
mgm4459202.3	USA	illumina	V4	host-associated	terrestrial-biome	body_habitat=UBERON;sample_name=L5S149;sex=female;
mgm4459203.3	USA	illumina	V4	host-associated	terrestrial-biome	body_habitat=UBERON;sample_name=L5S15;sex=male;
mgm4459204.3	USA	illumina	V4	host-associated	terrestrial-biome	sex=female;body_habitat=UBERON;sample_name=L5S150;
mgm4459205.3	USA	illumina	V4	host-associated	terrestrial-biome	sex=female;sample_name=L5S151;body_habitat=UBERON;
mgm4459206.3	USA	illumina	V4	host-associated	terrestrial-biome	sex=female;sample_name=L5S152;body_habitat=UBERON;
mgm4459207.3	USA	illumina	V4	host-associated	terrestrial-biome	sex=female;body_habitat=UBERON;sample_name=L5S153;
mgm4459208.3	USA	illumina	V4	host-associated	terrestrial-biome	sample_name=L5S154;body_habitat=UBERON;sex=female;
mgm4459209.3	USA	illumina	V4	host-associated	terrestrial-biome	body_habitat=UBERON;sample_name=L5S155;sex=female;
mgm4459210.3	USA	illumina	V4	host-associated	terrestrial-biome	sample_name=L5S156;body_habitat=UBERON;sex=female;
mgm4459211.3	USA	illumina	V4	host-associated	terrestrial-biome	sex=female;body_habitat=UBERON;sample_name=L5S157;
mgm4459212.3	USA	illumina	V4	host-associated	terrestrial-biome	body_habitat=UBERON;sample_name=L5S158;sex=female;
mgm4459213.3	USA	illumina	V4	host-associated	terrestrial-biome	sample_name=L5S159;body_habitat=UBERON;sex=female;
mgm4459214.3	USA	illumina	V4	host-associated	terrestrial-biome	sex=male;sample_name=L5S16;body_habitat=UBERON;
mgm4459215.3	USA	illumina	V4	host-associated	terrestrial-biome	sex=female;body_habitat=UBERON;sample_name=L5S160;
mgm4459216.3	USA	illumina	V4	host-associated	terrestrial-biome	sex=female;sample_name=L5S161;body_habitat=UBERON;
mgm4459217.3	USA	illumina	V4	host-associated	terrestrial-biome	body_habitat=UBERON;sample_name=L5S162;sex=female;
mgm4459218.3	USA	illumina	V4	host-associated	terrestrial-biome	sex=female;body_habitat=UBERON;sample_name=L5S163;
mgm4459219.3	USA	illumina	V4	host-associated	terrestrial-biome	sample_name=L5S164;body_habitat=UBERON;sex=female;
mgm4459220.3	USA	illumina	V4	host-associated	terrestrial-biome	sex=female;body_habitat=UBERON;sample_name=L5S165;
mgm4459221.3	USA	illumina	V4	host-associated	terrestrial-biome	sample_name=L5S166;body_habitat=UBERON;sex=female;
mgm4459222.3	USA	illumina	V4	host-associated	terrestrial-biome	sex=female;sample_name=L5S167;body_habitat=UBERON;
mgm4459223.3	USA	illumina	V4	host-associated	terrestrial-biome	body_habitat=UBERON;sample_name=L5S168;sex=female;
mgm4459224.3	USA	illumina	V4	host-associated	terrestrial-biome	sex=female;body_habitat=UBERON;sample_name=L5S169;
mgm4459225.3	USA	illumina	V4	host-associated	terrestrial-biome	body_habitat=UBERON;sample_name=L5S17;sex=male;
mgm4459226.3	USA	illumina	V4	host-associated	terrestrial-biome	sex=female;sample_name=L5S170;body_habitat=UBERON;
mgm4459227.3	USA	illumina	V4	host-associated	terrestrial-biome	body_habitat=UBERON;sample_name=L5S171;sex=female;
mgm4459228.3	USA	illumina	V4	host-associated	terrestrial-biome	sample_name=L5S172;body_habitat=UBERON;sex=female;
mgm4459229.3	USA	illumina	V4	host-associated	terrestrial-biome	sex=female;sample_name=L5S173;body_habitat=UBERON;
mgm4459230.3	USA	illumina	V4	host-associated	terrestrial-biome	body_habitat=UBERON;sample_name=L5S174;sex=female;
mgm4459231.3	USA	illumina	V4	host-associated	terrestrial-biome	body_habitat=UBERON;sample_name=L5S175;sex=female;
mgm4459232.3	USA	illumina	V4	host-associated	terrestrial-biome	sample_name=L5S176;body_habitat=UBERON;sex=female;
mgm4459233.3	USA	illumina	V4	host-associated	terrestrial-biome	sex=female;sample_name=L5S177;body_habitat=UBERON;
mgm4459234.3	USA	illumina	V4	host-associated	terrestrial-biome	sex=female;body_habitat=UBERON;sample_name=L5S178;
mgm4459235.3	USA	illumina	V4	host-associated	terrestrial-biome	sample_name=L5S179;body_habitat=UBERON;sex=female;
mgm4459236.3	USA	illumina	V4	host-associated	terrestrial-biome	sample_name=L5S18;body_habitat=UBERON;sex=male;
mgm4459237.3	USA	illumina	V4	host-associated	terrestrial-biome	sex=female;body_habitat=UBERON;sample_name=L5S180;
mgm4459238.3	USA	illumina	V4	host-associated	terrestrial-biome	sex=female;body_habitat=UBERON;sample_name=L5S181;
mgm4459239.3	USA	illumina	V4	host-associated	terrestrial-biome	body_habitat=UBERON;sample_name=L5S182;sex=female;
mgm4459240.3	USA	illumina	V4	host-associated	terrestrial-biome	sex=female;sample_name=L5S183;body_habitat=UBERON;
mgm4459241.3	USA	illumina	V4	host-associated	terrestrial-biome	sex=female;sample_name=L5S184;body_habitat=UBERON;
mgm4459242.3	USA	illumina	V4	host-associated	terrestrial-biome	sex=female;sample_name=L5S185;body_habitat=UBERON;
mgm4459243.3	USA	illumina	V4	host-associated	terrestrial-biome	body_habitat=UBERON;sample_name=L5S186;sex=female;
mgm4459244.3	USA	illumina	V4	host-associated	terrestrial-biome	body_habitat=UBERON;sample_name=L5S187;sex=female;
mgm4459245.3	USA	illumina	V4	host-associated	terrestrial-biome	sex=female;sample_name=L5S188;body_habitat=UBERON;
mgm4459246.3	USA	illumina	V4	host-associated	terrestrial-biome	sex=female;sample_name=L5S189;body_habitat=UBERON;
mgm4459248.3	USA	illumina	V4	host-associated	terrestrial-biome	body_habitat=UBERON;sample_name=L5S190;sex=female;
mgm4459249.3	USA	illumina	V4	host-associated	terrestrial-biome	sex=female;body_habitat=UBERON;sample_name=L5S191;
mgm4459250.3	USA	illumina	V4	host-associated	terrestrial-biome	sex=female;sample_name=L5S193;body_habitat=UBERON;
mgm4459251.3	USA	illumina	V4	host-associated	terrestrial-biome	sex=female;body_habitat=UBERON;sample_name=L5S194;
mgm4459252.3	USA	illumina	V4	host-associated	terrestrial-biome	sex=female;body_habitat=UBERON;sample_name=L5S195;
mgm4459253.3	USA	illumina	V4	host-associated	terrestrial-biome	body_habitat=UBERON;sample_name=L5S196;sex=female;
mgm4459254.3	USA	illumina	V4	host-associated	terrestrial-biome	body_habitat=UBERON;sample_name=L5S197;sex=female;
mgm4459255.3	USA	illumina	V4	host-associated	terrestrial-biome	sample_name=L5S198;body_habitat=UBERON;sex=female;
mgm4459256.3	USA	illumina	V4	host-associated	terrestrial-biome	body_habitat=UBERON;sample_name=L5S199;sex=female;
mgm4459257.3	USA	illumina	V4	host-associated	terrestrial-biome	body_habitat=UBERON;sample_name=L5S2;sex=male;
mgm4459258.3	USA	illumina	V4	host-associated	terrestrial-biome	body_habitat=UBERON;sample_name=L5S20;sex=male;
mgm4459259.3	USA	illumina	V4	host-associated	terrestrial-biome	body_habitat=UBERON;sample_name=L5S200;sex=female;
mgm4459260.3	USA	illumina	V4	host-associated	terrestrial-biome	sex=female;body_habitat=UBERON;sample_name=L5S201;
mgm4459261.3	USA	illumina	V4	host-associated	terrestrial-biome	sample_name=L5S202;body_habitat=UBERON;sex=female;
mgm4459262.3	USA	illumina	V4	host-associated	terrestrial-biome	sex=female;body_habitat=UBERON;sample_name=L5S203;
mgm4459263.3	USA	illumina	V4	host-associated	terrestrial-biome	body_habitat=UBERON;sample_name=L5S204;sex=female;
mgm4459264.3	USA	illumina	V4	host-associated	terrestrial-biome	sex=female;sample_name=L5S205;body_habitat=UBERON;
mgm4459265.3	USA	illumina	V4	host-associated	terrestrial-biome	sex=female;sample_name=L5S206;body_habitat=UBERON;
mgm4459266.3	USA	illumina	V4	host-associated	terrestrial-biome	sample_name=L5S207;body_habitat=UBERON;sex=female;
mgm4459267.3	USA	illumina	V4	host-associated	terrestrial-biome	sex=female;body_habitat=UBERON;sample_name=L5S208;
mgm4459268.3	USA	illumina	V4	host-associated	terrestrial-biome	sex=female;sample_name=L5S209;body_habitat=UBERON;
mgm4459269.3	USA	illumina	V4	host-associated	terrestrial-biome	sex=male;sample_name=L5S21;body_habitat=UBERON;
mgm4459270.3	USA	illumina	V4	host-associated	terrestrial-biome	sex=female;body_habitat=UBERON;sample_name=L5S210;
mgm4459271.3	USA	illumina	V4	host-associated	terrestrial-biome	sex=female;sample_name=L5S211;body_habitat=UBERON;
mgm4459272.3	USA	illumina	V4	host-associated	terrestrial-biome	sample_name=L5S212;body_habitat=UBERON;sex=female;
mgm4459273.3	USA	illumina	V4	host-associated	terrestrial-biome	body_habitat=UBERON;sample_name=L5S213;sex=female;
mgm4459274.3	USA	illumina	V4	host-associated	terrestrial-biome	body_habitat=UBERON;sample_name=L5S214;sex=female;
mgm4459275.3	USA	illumina	V4	host-associated	terrestrial-biome	sample_name=L5S215;body_habitat=UBERON;sex=female;
mgm4459276.3	USA	illumina	V4	host-associated	terrestrial-biome	body_habitat=UBERON;sample_name=L5S216;sex=female;
mgm4459277.3	USA	illumina	V4	host-associated	terrestrial-biome	sex=female;sample_name=L5S217;body_habitat=UBERON;
mgm4459278.3	USA	illumina	V4	host-associated	terrestrial-biome	sample_name=L5S218;body_habitat=UBERON;sex=female;
mgm4459279.3	USA	illumina	V4	host-associated	terrestrial-biome	sample_name=L5S219;body_habitat=UBERON;sex=female;
mgm4459280.3	USA	illumina	V4	host-associated	terrestrial-biome	sex=male;sample_name=L5S22;body_habitat=UBERON;
mgm4459281.3	USA	illumina	V4	host-associated	terrestrial-biome	sex=female;sample_name=L5S220;body_habitat=UBERON;
mgm4459282.3	USA	illumina	V4	host-associated	terrestrial-biome	sample_name=L5S221;body_habitat=UBERON;sex=female;
mgm4459283.3	USA	illumina	V4	host-associated	terrestrial-biome	body_habitat=UBERON;sample_name=L5S222;sex=female;
mgm4459284.3	USA	illumina	V4	host-associated	terrestrial-biome	sample_name=L5S223;body_habitat=UBERON;sex=female;
mgm4459285.3	USA	illumina	V4	host-associated	terrestrial-biome	body_habitat=UBERON;sample_name=L5S224;sex=female;
mgm4459286.3	USA	illumina	V4	host-associated	terrestrial-biome	sample_name=L5S225;body_habitat=UBERON;sex=female;
mgm4459287.3	USA	illumina	V4	host-associated	terrestrial-biome	sample_name=L5S226;body_habitat=UBERON;sex=female;
mgm4459288.3	USA	illumina	V4	host-associated	terrestrial-biome	sex=female;body_habitat=UBERON;sample_name=L5S227;
mgm4459289.3	USA	illumina	V4	host-associated	terrestrial-biome	sample_name=L5S228;body_habitat=UBERON;sex=female;
mgm4459290.3	USA	illumina	V4	host-associated	terrestrial-biome	sex=female;sample_name=L5S229;body_habitat=UBERON;
mgm4459291.3	USA	illumina	V4	host-associated	terrestrial-biome	sex=male;body_habitat=UBERON;sample_name=L5S23;
mgm4459292.3	USA	illumina	V4	host-associated	terrestrial-biome	body_habitat=UBERON;sample_name=L5S230;sex=female;
mgm4459293.3	USA	illumina	V4	host-associated	terrestrial-biome	body_habitat=UBERON;sample_name=L5S231;sex=female;
mgm4459294.3	USA	illumina	V4	host-associated	terrestrial-biome	sample_name=L5S232;body_habitat=UBERON;sex=female;
mgm4459295.3	USA	illumina	V4	host-associated	terrestrial-biome	sex=male;body_habitat=UBERON;sample_name=L5S233;
mgm4459296.3	USA	illumina	V4	host-associated	terrestrial-biome	body_habitat=UBERON;sample_name=L5S234;sex=male;
mgm4459297.3	USA	illumina	V4	host-associated	terrestrial-biome	sex=male;body_habitat=UBERON;sample_name=L5S235;
mgm4459298.3	USA	illumina	V4	host-associated	terrestrial-biome	body_habitat=UBERON;sample_name=L5S236;sex=male;
mgm4459299.3	USA	illumina	V4	host-associated	terrestrial-biome	sex=male;sample_name=L5S237;body_habitat=UBERON;
mgm4459300.3	USA	illumina	V4	host-associated	terrestrial-biome	sex=male;body_habitat=UBERON;sample_name=L5S238;
mgm4459301.3	USA	illumina	V4	host-associated	terrestrial-biome	sample_name=L5S239;body_habitat=UBERON;sex=male;
mgm4459302.3	USA	illumina	V4	host-associated	terrestrial-biome	sample_name=L5S24;body_habitat=UBERON;sex=male;
mgm4459303.3	USA	illumina	V4	host-associated	terrestrial-biome	sex=male;sample_name=L5S240;body_habitat=UBERON;
mgm4459304.3	USA	illumina	V4	host-associated	terrestrial-biome	body_habitat=UBERON;sample_name=L5S241;sex=male;
mgm4459305.3	USA	illumina	V4	host-associated	terrestrial-biome	sex=male;body_habitat=UBERON;sample_name=L5S242;
mgm4459306.3	USA	illumina	V4	host-associated	terrestrial-biome	sex=male;sample_name=L5S243;body_habitat=UBERON;
mgm4459307.3	USA	illumina	V4	host-associated	terrestrial-biome	body_habitat=UBERON;sample_name=L5S244;sex=male;
mgm4459308.3	USA	illumina	V4	host-associated	terrestrial-biome	sample_name=L5S245;body_habitat=UBERON;sex=male;
mgm4459309.3	USA	illumina	V4	host-associated	terrestrial-biome	sex=male;sample_name=L5S246;body_habitat=UBERON;
mgm4459310.3	USA	illumina	V4	host-associated	terrestrial-biome	sex=male;sample_name=L5S247;body_habitat=UBERON;
mgm4459311.3	USA	illumina	V4	host-associated	terrestrial-biome	sex=male;body_habitat=UBERON;sample_name=L5S248;
mgm4459312.3	USA	illumina	V4	host-associated	terrestrial-biome	sample_name=L5S249;body_habitat=UBERON;sex=male;
mgm4459313.3	USA	illumina	V4	host-associated	terrestrial-biome	sample_name=L5S25;body_habitat=UBERON;sex=male;
mgm4459314.3	USA	illumina	V4	host-associated	terrestrial-biome	body_habitat=UBERON;sample_name=L5S250;sex=male;
mgm4459315.3	USA	illumina	V4	host-associated	terrestrial-biome	sex=male;sample_name=L5S251;body_habitat=UBERON;
mgm4459316.3	USA	illumina	V4	host-associated	terrestrial-biome	sex=male;sample_name=L5S252;body_habitat=UBERON;
mgm4459317.3	USA	illumina	V4	host-associated	terrestrial-biome	sex=male;body_habitat=UBERON;sample_name=L5S253;
mgm4459318.3	USA	illumina	V4	host-associated	terrestrial-biome	sample_name=L5S254;body_habitat=UBERON;sex=male;
mgm4459319.3	USA	illumina	V4	host-associated	terrestrial-biome	body_habitat=UBERON;sample_name=L5S255;sex=male;
mgm4459320.3	USA	illumina	V4	host-associated	terrestrial-biome	sex=male;sample_name=L5S256;body_habitat=UBERON;
mgm4459321.3	USA	illumina	V4	host-associated	terrestrial-biome	sex=male;body_habitat=UBERON;sample_name=L5S257;
mgm4459322.3	USA	illumina	V4	host-associated	terrestrial-biome	body_habitat=UBERON;sample_name=L5S258;sex=male;
mgm4459323.3	USA	illumina	V4	host-associated	terrestrial-biome	body_habitat=UBERON;sample_name=L5S259;sex=male;
mgm4459324.3	USA	illumina	V4	host-associated	terrestrial-biome	sample_name=L5S26;body_habitat=UBERON;sex=male;
mgm4459325.3	USA	illumina	V4	host-associated	terrestrial-biome	sample_name=L5S260;body_habitat=UBERON;sex=male;
mgm4459326.3	USA	illumina	V4	host-associated	terrestrial-biome	sex=male;sample_name=L5S261;body_habitat=UBERON;
mgm4459327.3	USA	illumina	V4	host-associated	terrestrial-biome	body_habitat=UBERON;sample_name=L5S262;sex=male;
mgm4459328.3	USA	illumina	V4	host-associated	terrestrial-biome	sex=male;sample_name=L5S263;body_habitat=UBERON;
mgm4459329.3	USA	illumina	V4	host-associated	terrestrial-biome	sample_name=L5S264;body_habitat=UBERON;sex=male;
mgm4459330.3	USA	illumina	V4	host-associated	terrestrial-biome	body_habitat=UBERON;sample_name=L5S265;sex=male;
mgm4459331.3	USA	illumina	V4	host-associated	terrestrial-biome	body_habitat=UBERON;sample_name=L5S266;sex=male;
mgm4459332.3	USA	illumina	V4	host-associated	terrestrial-biome	sample_name=L5S267;body_habitat=UBERON;sex=male;
mgm4459333.3	USA	illumina	V4	host-associated	terrestrial-biome	body_habitat=UBERON;sample_name=L5S268;sex=male;
mgm4459334.3	USA	illumina	V4	host-associated	terrestrial-biome	sex=male;sample_name=L5S269;body_habitat=UBERON;
mgm4459335.3	USA	illumina	V4	host-associated	terrestrial-biome	sex=male;body_habitat=UBERON;sample_name=L5S27;
mgm4459336.3	USA	illumina	V4	host-associated	terrestrial-biome	sex=male;body_habitat=UBERON;sample_name=L5S270;
mgm4459337.3	USA	illumina	V4	host-associated	terrestrial-biome	body_habitat=UBERON;sample_name=L5S271;sex=male;
mgm4459338.3	USA	illumina	V4	host-associated	terrestrial-biome	sample_name=L5S272;body_habitat=UBERON;sex=male;
mgm4459339.3	USA	illumina	V4	host-associated	terrestrial-biome	sex=male;body_habitat=UBERON;sample_name=L5S273;
mgm4459340.3	USA	illumina	V4	host-associated	terrestrial-biome	sample_name=L5S274;body_habitat=UBERON;sex=male;
mgm4459341.3	USA	illumina	V4	host-associated	terrestrial-biome	sex=male;body_habitat=UBERON;sample_name=L5S275;
mgm4459342.3	USA	illumina	V4	host-associated	terrestrial-biome	body_habitat=UBERON;sample_name=L5S276;sex=male;
mgm4459343.3	USA	illumina	V4	host-associated	terrestrial-biome	body_habitat=UBERON;sample_name=L5S277;sex=male;
mgm4459344.3	USA	illumina	V4	host-associated	terrestrial-biome	body_habitat=UBERON;sample_name=L5S278;sex=male;
mgm4459345.3	USA	illumina	V4	host-associated	terrestrial-biome	body_habitat=UBERON;sample_name=L5S279;sex=male;
mgm4459347.3	USA	illumina	V4	host-associated	terrestrial-biome	sex=male;body_habitat=UBERON;sample_name=L5S280;
mgm4459348.3	USA	illumina	V4	host-associated	terrestrial-biome	body_habitat=UBERON;sample_name=L5S281;sex=male;
mgm4459349.3	USA	illumina	V4	host-associated	terrestrial-biome	sample_name=L5S282;body_habitat=UBERON;sex=male;
mgm4459350.3	USA	illumina	V4	host-associated	terrestrial-biome	sex=male;body_habitat=UBERON;sample_name=L5S283;
mgm4459351.3	USA	illumina	V4	host-associated	terrestrial-biome	sample_name=L5S284;body_habitat=UBERON;sex=male;
mgm4459352.3	USA	illumina	V4	host-associated	terrestrial-biome	sample_name=L5S285;body_habitat=UBERON;sex=male;
mgm4459353.3	USA	illumina	V4	host-associated	terrestrial-biome	sex=male;sample_name=L5S286;body_habitat=UBERON;
mgm4459354.3	USA	illumina	V4	host-associated	terrestrial-biome	body_habitat=UBERON;sample_name=L5S29;sex=male;
mgm4459355.3	USA	illumina	V4	host-associated	terrestrial-biome	sex=male;body_habitat=UBERON;sample_name=L5S3;
mgm4459357.3	USA	illumina	V4	host-associated	terrestrial-biome	body_habitat=UBERON;sample_name=L5S32;sex=male;
mgm4459359.3	USA	illumina	V4	host-associated	terrestrial-biome	sex=male;sample_name=L5S35;body_habitat=UBERON;
mgm4459360.3	USA	illumina	V4	host-associated	terrestrial-biome	sample_name=L5S36;body_habitat=UBERON;sex=male;
mgm4459361.3	USA	illumina	V4	host-associated	terrestrial-biome	sex=male;body_habitat=UBERON;sample_name=L5S37;
mgm4459362.3	USA	illumina	V4	host-associated	terrestrial-biome	sex=male;sample_name=L5S38;body_habitat=UBERON;
mgm4459363.3	USA	illumina	V4	host-associated	terrestrial-biome	sex=male;body_habitat=UBERON;sample_name=L5S39;
mgm4459364.3	USA	illumina	V4	host-associated	terrestrial-biome	sex=male;body_habitat=UBERON;sample_name=L5S4;
mgm4459365.3	USA	illumina	V4	host-associated	terrestrial-biome	sample_name=L5S40;body_habitat=UBERON;sex=male;
mgm4459366.3	USA	illumina	V4	host-associated	terrestrial-biome	sex=male;sample_name=L5S41;body_habitat=UBERON;
mgm4459367.3	USA	illumina	V4	host-associated	terrestrial-biome	sex=male;sample_name=L5S42;body_habitat=UBERON;
mgm4459368.3	USA	illumina	V4	host-associated	terrestrial-biome	sample_name=L5S43;body_habitat=UBERON;sex=male;
mgm4459369.3	USA	illumina	V4	host-associated	terrestrial-biome	sex=male;body_habitat=UBERON;sample_name=L5S44;
mgm4459371.3	USA	illumina	V4	host-associated	terrestrial-biome	sex=male;body_habitat=UBERON;sample_name=L5S46;
mgm4459372.3	USA	illumina	V4	host-associated	terrestrial-biome	sample_name=L5S47;body_habitat=UBERON;sex=male;
mgm4459373.3	USA	illumina	V4	host-associated	terrestrial-biome	body_habitat=UBERON;sample_name=L5S48;sex=male;
mgm4459374.3	USA	illumina	V4	host-associated	terrestrial-biome	body_habitat=UBERON;sample_name=L5S49;sex=male;
mgm4459376.3	USA	illumina	V4	host-associated	terrestrial-biome	sex=male;sample_name=L5S50;body_habitat=UBERON;
mgm4459377.3	USA	illumina	V4	host-associated	terrestrial-biome	sex=male;sample_name=L5S51;body_habitat=UBERON;
mgm4459379.3	USA	illumina	V4	host-associated	terrestrial-biome	body_habitat=UBERON;sample_name=L5S53;sex=male;
mgm4459380.3	USA	illumina	V4	host-associated	terrestrial-biome	sex=male;sample_name=L5S54;body_habitat=UBERON;
mgm4459381.3	USA	illumina	V4	host-associated	terrestrial-biome	sex=male;sample_name=L5S55;body_habitat=UBERON;
mgm4459383.3	USA	illumina	V4	host-associated	terrestrial-biome	sex=male;body_habitat=UBERON;sample_name=L5S57;
mgm4459384.3	USA	illumina	V4	host-associated	terrestrial-biome	sex=male;sample_name=L5S58;body_habitat=UBERON;
mgm4459385.3	USA	illumina	V4	host-associated	terrestrial-biome	sex=male;sample_name=L5S59;body_habitat=UBERON;
mgm4459386.3	USA	illumina	V4	host-associated	terrestrial-biome	sample_name=L5S6;body_habitat=UBERON;sex=male;
mgm4459387.3	USA	illumina	V4	host-associated	terrestrial-biome	sex=male;body_habitat=UBERON;sample_name=L5S60;
mgm4459388.3	USA	illumina	V4	host-associated	terrestrial-biome	sex=male;body_habitat=UBERON;sample_name=L5S61;
mgm4459389.3	USA	illumina	V4	host-associated	terrestrial-biome	sex=male;body_habitat=UBERON;sample_name=L5S62;
mgm4459390.3	USA	illumina	V4	host-associated	terrestrial-biome	sex=male;body_habitat=UBERON;sample_name=L5S63;
mgm4459391.3	USA	illumina	V4	host-associated	terrestrial-biome	body_habitat=UBERON;sample_name=L5S64;sex=male;
mgm4459392.3	USA	illumina	V4	host-associated	terrestrial-biome	body_habitat=UBERON;sample_name=L5S65;sex=male;
mgm4459394.3	USA	illumina	V4	host-associated	terrestrial-biome	body_habitat=UBERON;sample_name=L5S67;sex=male;
mgm4459396.3	USA	illumina	V4	host-associated	terrestrial-biome	sample_name=L5S69;body_habitat=UBERON;sex=male;
mgm4459398.3	USA	illumina	V4	host-associated	terrestrial-biome	sex=male;sample_name=L5S70;body_habitat=UBERON;
mgm4459399.3	USA	illumina	V4	host-associated	terrestrial-biome	sex=male;sample_name=L5S71;body_habitat=UBERON;
mgm4459400.3	USA	illumina	V4	host-associated	terrestrial-biome	sex=male;body_habitat=UBERON;sample_name=L5S72;
mgm4459401.3	USA	illumina	V4	host-associated	terrestrial-biome	sample_name=L5S73;body_habitat=UBERON;sex=male;
mgm4459404.3	USA	illumina	V4	host-associated	terrestrial-biome	body_habitat=UBERON;sample_name=L5S76;sex=male;
mgm4459405.3	USA	illumina	V4	host-associated	terrestrial-biome	sex=male;sample_name=L5S77;body_habitat=UBERON;
mgm4459406.3	USA	illumina	V4	host-associated	terrestrial-biome	sex=male;body_habitat=UBERON;sample_name=L5S78;
mgm4459408.3	USA	illumina	V4	host-associated	terrestrial-biome	body_habitat=UBERON;sample_name=L5S8;sex=male;
mgm4459409.3	USA	illumina	V4	host-associated	terrestrial-biome	sex=male;sample_name=L5S9;body_habitat=UBERON;
mgm4459410.3	USA	illumina	V4	host-associated	terrestrial-biome	body_habitat=UBERON;sample_name=L5S97;sex=female;
mgm4459411.3	USA	illumina	V4	host-associated	terrestrial-biome	sex=female;body_habitat=UBERON;sample_name=L5S98;
mgm4459412.3	USA	illumina	V4	host-associated	terrestrial-biome	sex=female;body_habitat=UBERON;sample_name=L5S99;
mgm4459413.3	USA	illumina	V4	host-associated	terrestrial-biome	body_habitat=UBERON;sample_name=L6S1;sex=male;
mgm4459414.3	USA	illumina	V4	host-associated	terrestrial-biome	sex=male;body_habitat=UBERON;sample_name=L6S10;
mgm4459415.3	USA	illumina	V4	host-associated	terrestrial-biome	sample_name=L6S100;body_habitat=UBERON;sex=male;
mgm4459416.3	USA	illumina	V4	host-associated	terrestrial-biome	sex=male;body_habitat=UBERON;sample_name=L6S101;
mgm4459417.3	USA	illumina	V4	host-associated	terrestrial-biome	sex=male;body_habitat=UBERON;sample_name=L6S102;
mgm4459418.3	USA	illumina	V4	host-associated	terrestrial-biome	sample_name=L6S103;body_habitat=UBERON;sex=male;
mgm4459419.3	USA	illumina	V4	host-associated	terrestrial-biome	sample_name=L6S104;body_habitat=UBERON;sex=male;
mgm4459420.3	USA	illumina	V4	host-associated	terrestrial-biome	sample_name=L6S105;body_habitat=UBERON;sex=male;
mgm4459421.3	USA	illumina	V4	host-associated	terrestrial-biome	sex=male;body_habitat=UBERON;sample_name=L6S106;
mgm4459422.3	USA	illumina	V4	host-associated	terrestrial-biome	sample_name=L6S107;body_habitat=UBERON;sex=male;
mgm4459423.3	USA	illumina	V4	host-associated	terrestrial-biome	body_habitat=UBERON;sample_name=L6S109;sex=male;
mgm4459424.3	USA	illumina	V4	host-associated	terrestrial-biome	sample_name=L6S11;body_habitat=UBERON;sex=male;
mgm4459425.3	USA	illumina	V4	host-associated	terrestrial-biome	sex=male;sample_name=L6S110;body_habitat=UBERON;
mgm4459426.3	USA	illumina	V4	host-associated	terrestrial-biome	sex=male;body_habitat=UBERON;sample_name=L6S111;
mgm4459427.3	USA	illumina	V4	host-associated	terrestrial-biome	sex=male;sample_name=L6S112;body_habitat=UBERON;
mgm4459428.3	USA	illumina	V4	host-associated	terrestrial-biome	sex=male;body_habitat=UBERON;sample_name=L6S113;
mgm4459429.3	USA	illumina	V4	host-associated	terrestrial-biome	sample_name=L6S114;body_habitat=UBERON;sex=male;
mgm4459430.3	USA	illumina	V4	host-associated	terrestrial-biome	sex=male;sample_name=L6S115;body_habitat=UBERON;
mgm4459431.3	USA	illumina	V4	host-associated	terrestrial-biome	sample_name=L6S116;body_habitat=UBERON;sex=male;
mgm4459432.3	USA	illumina	V4	host-associated	terrestrial-biome	sample_name=L6S117;body_habitat=UBERON;sex=male;
mgm4459433.3	USA	illumina	V4	host-associated	terrestrial-biome	sex=male;body_habitat=UBERON;sample_name=L6S118;
mgm4459434.3	USA	illumina	V4	host-associated	terrestrial-biome	sex=male;sample_name=L6S119;body_habitat=UBERON;
mgm4459435.3	USA	illumina	V4	host-associated	terrestrial-biome	sample_name=L6S120;body_habitat=UBERON;sex=male;
mgm4459436.3	USA	illumina	V4	host-associated	terrestrial-biome	sex=male;sample_name=L6S121;body_habitat=UBERON;
mgm4459437.3	USA	illumina	V4	host-associated	terrestrial-biome	sex=male;body_habitat=UBERON;sample_name=L6S122;
mgm4459438.3	USA	illumina	V4	host-associated	terrestrial-biome	sample_name=L6S123;body_habitat=UBERON;sex=male;
mgm4459439.3	USA	illumina	V4	host-associated	terrestrial-biome	sex=male;sample_name=L6S124;body_habitat=UBERON;
mgm4459440.3	USA	illumina	V4	host-associated	terrestrial-biome	body_habitat=UBERON;sample_name=L6S125;sex=male;
mgm4459441.3	USA	illumina	V4	host-associated	terrestrial-biome	sex=male;sample_name=L6S126;body_habitat=UBERON;
mgm4459442.3	USA	illumina	V4	host-associated	terrestrial-biome	sex=male;sample_name=L6S127;body_habitat=UBERON;
mgm4459443.3	USA	illumina	V4	host-associated	terrestrial-biome	sex=male;body_habitat=UBERON;sample_name=L6S128;
mgm4459444.3	USA	illumina	V4	host-associated	terrestrial-biome	sample_name=L6S129;body_habitat=UBERON;sex=male;
mgm4459445.3	USA	illumina	V4	host-associated	terrestrial-biome	sex=male;body_habitat=UBERON;sample_name=L6S13;
mgm4459446.3	USA	illumina	V4	host-associated	terrestrial-biome	sex=male;sample_name=L6S130;body_habitat=UBERON;
mgm4459447.3	USA	illumina	V4	host-associated	terrestrial-biome	sex=male;body_habitat=UBERON;sample_name=L6S131;
mgm4459448.3	USA	illumina	V4	host-associated	terrestrial-biome	sex=male;body_habitat=UBERON;sample_name=L6S132;
mgm4459449.3	USA	illumina	V4	host-associated	terrestrial-biome	sex=male;sample_name=L6S133;body_habitat=UBERON;
mgm4459450.3	USA	illumina	V4	host-associated	terrestrial-biome	sex=male;body_habitat=UBERON;sample_name=L6S134;
mgm4459451.3	USA	illumina	V4	host-associated	terrestrial-biome	sex=male;body_habitat=UBERON;sample_name=L6S135;
mgm4459452.3	USA	illumina	V4	host-associated	terrestrial-biome	sample_name=L6S136;body_habitat=UBERON;sex=male;
mgm4459453.3	USA	illumina	V4	host-associated	terrestrial-biome	sex=male;sample_name=L6S137;body_habitat=UBERON;
mgm4459454.3	USA	illumina	V4	host-associated	terrestrial-biome	sample_name=L6S138;body_habitat=UBERON;sex=male;
mgm4459455.3	USA	illumina	V4	host-associated	terrestrial-biome	body_habitat=UBERON;sample_name=L6S139;sex=male;
mgm4459456.3	USA	illumina	V4	host-associated	terrestrial-biome	sample_name=L6S14;body_habitat=UBERON;sex=male;
mgm4459457.3	USA	illumina	V4	host-associated	terrestrial-biome	sample_name=L6S140;body_habitat=UBERON;sex=male;
mgm4459458.3	USA	illumina	V4	host-associated	terrestrial-biome	sex=male;body_habitat=UBERON;sample_name=L6S141;
mgm4459459.3	USA	illumina	V4	host-associated	terrestrial-biome	sample_name=L6S142;body_habitat=UBERON;sex=male;
mgm4459460.3	USA	illumina	V4	host-associated	terrestrial-biome	body_habitat=UBERON;sample_name=L6S143;sex=male;
mgm4459461.3	USA	illumina	V4	host-associated	terrestrial-biome	sex=male;sample_name=L6S144;body_habitat=UBERON;
mgm4459462.3	USA	illumina	V4	host-associated	terrestrial-biome	sample_name=L6S145;body_habitat=UBERON;sex=male;
mgm4459463.3	USA	illumina	V4	host-associated	terrestrial-biome	sex=male;body_habitat=UBERON;sample_name=L6S146;
mgm4459464.3	USA	illumina	V4	host-associated	terrestrial-biome	sex=male;body_habitat=UBERON;sample_name=L6S147;
mgm4459465.3	USA	illumina	V4	host-associated	terrestrial-biome	sample_name=L6S148;body_habitat=UBERON;sex=male;
mgm4459466.3	USA	illumina	V4	host-associated	terrestrial-biome	sample_name=L6S149;body_habitat=UBERON;sex=male;
mgm4459467.3	USA	illumina	V4	host-associated	terrestrial-biome	sex=male;sample_name=L6S15;body_habitat=UBERON;
mgm4459468.3	USA	illumina	V4	host-associated	terrestrial-biome	sample_name=L6S150;body_habitat=UBERON;sex=male;
mgm4459469.3	USA	illumina	V4	host-associated	terrestrial-biome	sex=male;sample_name=L6S151;body_habitat=UBERON;
mgm4459470.3	USA	illumina	V4	host-associated	terrestrial-biome	sex=male;sample_name=L6S152;body_habitat=UBERON;
mgm4459471.3	USA	illumina	V4	host-associated	terrestrial-biome	body_habitat=UBERON;sample_name=L6S153;sex=male;
mgm4459472.3	USA	illumina	V4	host-associated	terrestrial-biome	sex=male;sample_name=L6S154;body_habitat=UBERON;
mgm4459473.3	USA	illumina	V4	host-associated	terrestrial-biome	sex=male;sample_name=L6S155;body_habitat=UBERON;
mgm4459474.3	USA	illumina	V4	host-associated	terrestrial-biome	sex=male;sample_name=L6S156;body_habitat=UBERON;
mgm4459475.3	USA	illumina	V4	host-associated	terrestrial-biome	sex=male;sample_name=L6S157;body_habitat=UBERON;
mgm4459476.3	USA	illumina	V4	host-associated	terrestrial-biome	body_habitat=UBERON;sample_name=L6S158;sex=male;
mgm4459477.3	USA	illumina	V4	host-associated	terrestrial-biome	sex=male;body_habitat=UBERON;sample_name=L6S159;
mgm4459478.3	USA	illumina	V4	host-associated	terrestrial-biome	body_habitat=UBERON;sample_name=L6S16;sex=male;
mgm4459479.3	USA	illumina	V4	host-associated	terrestrial-biome	sex=male;body_habitat=UBERON;sample_name=L6S160;
mgm4459480.3	USA	illumina	V4	host-associated	terrestrial-biome	sex=male;body_habitat=UBERON;sample_name=L6S161;
mgm4459481.3	USA	illumina	V4	host-associated	terrestrial-biome	sex=male;body_habitat=UBERON;sample_name=L6S162;
mgm4459482.3	USA	illumina	V4	host-associated	terrestrial-biome	sex=male;body_habitat=UBERON;sample_name=L6S163;
mgm4459483.3	USA	illumina	V4	host-associated	terrestrial-biome	sex=male;body_habitat=UBERON;sample_name=L6S164;
mgm4459484.3	USA	illumina	V4	host-associated	terrestrial-biome	sex=male;sample_name=L6S165;body_habitat=UBERON;
mgm4459485.3	USA	illumina	V4	host-associated	terrestrial-biome	body_habitat=UBERON;sample_name=L6S166;sex=male;
mgm4459486.3	USA	illumina	V4	host-associated	terrestrial-biome	sex=male;sample_name=L6S167;body_habitat=UBERON;
mgm4459487.3	USA	illumina	V4	host-associated	terrestrial-biome	sex=male;body_habitat=UBERON;sample_name=L6S168;
mgm4459488.3	USA	illumina	V4	host-associated	terrestrial-biome	body_habitat=UBERON;sample_name=L6S169;sex=male;
mgm4459489.3	USA	illumina	V4	host-associated	terrestrial-biome	sample_name=L6S17;body_habitat=UBERON;sex=male;
mgm4459490.3	USA	illumina	V4	host-associated	terrestrial-biome	sex=male;body_habitat=UBERON;sample_name=L6S170;
mgm4459491.3	USA	illumina	V4	host-associated	terrestrial-biome	body_habitat=UBERON;sample_name=L6S171;sex=male;
mgm4459492.3	USA	illumina	V4	host-associated	terrestrial-biome	body_habitat=UBERON;sample_name=L6S172;sex=male;
mgm4459493.3	USA	illumina	V4	host-associated	terrestrial-biome	sex=male;sample_name=L6S173;body_habitat=UBERON;
mgm4459494.3	USA	illumina	V4	host-associated	terrestrial-biome	sex=male;sample_name=L6S174;body_habitat=UBERON;
mgm4459495.3	USA	illumina	V4	host-associated	terrestrial-biome	sample_name=L6S175;body_habitat=UBERON;sex=male;
mgm4459496.3	USA	illumina	V4	host-associated	terrestrial-biome	body_habitat=UBERON;sample_name=L6S176;sex=male;
mgm4459497.3	USA	illumina	V4	host-associated	terrestrial-biome	sex=male;sample_name=L6S177;body_habitat=UBERON;
mgm4459498.3	USA	illumina	V4	host-associated	terrestrial-biome	sex=male;body_habitat=UBERON;sample_name=L6S178;
mgm4459499.3	USA	illumina	V4	host-associated	terrestrial-biome	sex=male;sample_name=L6S179;body_habitat=UBERON;
mgm4459500.3	USA	illumina	V4	host-associated	terrestrial-biome	sample_name=L6S18;body_habitat=UBERON;sex=male;
mgm4459501.3	USA	illumina	V4	host-associated	terrestrial-biome	sex=male;body_habitat=UBERON;sample_name=L6S180;
mgm4459502.3	USA	illumina	V4	host-associated	terrestrial-biome	sample_name=L6S181;body_habitat=UBERON;sex=male;
mgm4459503.3	USA	illumina	V4	host-associated	terrestrial-biome	sex=male;sample_name=L6S182;body_habitat=UBERON;
mgm4459504.3	USA	illumina	V4	host-associated	terrestrial-biome	sex=male;sample_name=L6S183;body_habitat=UBERON;
mgm4459505.3	USA	illumina	V4	host-associated	terrestrial-biome	body_habitat=UBERON;sample_name=L6S184;sex=male;
mgm4459506.3	USA	illumina	V4	host-associated	terrestrial-biome	body_habitat=UBERON;sample_name=L6S185;sex=male;
mgm4459507.3	USA	illumina	V4	host-associated	terrestrial-biome	sex=male;body_habitat=UBERON;sample_name=L6S186;
mgm4459508.3	USA	illumina	V4	host-associated	terrestrial-biome	sex=male;body_habitat=UBERON;sample_name=L6S187;
mgm4459509.3	USA	illumina	V4	host-associated	terrestrial-biome	body_habitat=UBERON;sample_name=L6S188;sex=male;
mgm4459510.3	USA	illumina	V4	host-associated	terrestrial-biome	sample_name=L6S189;body_habitat=UBERON;sex=male;
mgm4459511.3	USA	illumina	V4	host-associated	terrestrial-biome	sample_name=L6S19;body_habitat=UBERON;sex=male;
mgm4459512.3	USA	illumina	V4	host-associated	terrestrial-biome	sex=male;body_habitat=UBERON;sample_name=L6S190;
mgm4459513.3	USA	illumina	V4	host-associated	terrestrial-biome	sex=male;sample_name=L6S191;body_habitat=UBERON;
mgm4459514.3	USA	illumina	V4	host-associated	terrestrial-biome	sample_name=L6S193;body_habitat=UBERON;sex=male;
mgm4459515.3	USA	illumina	V4	host-associated	terrestrial-biome	sex=male;sample_name=L6S194;body_habitat=UBERON;
mgm4459516.3	USA	illumina	V4	host-associated	terrestrial-biome	sex=male;sample_name=L6S195;body_habitat=UBERON;
mgm4459517.3	USA	illumina	V4	host-associated	terrestrial-biome	sex=male;body_habitat=UBERON;sample_name=L6S196;
mgm4459518.3	USA	illumina	V4	host-associated	terrestrial-biome	sample_name=L6S197;body_habitat=UBERON;sex=male;
mgm4459519.3	USA	illumina	V4	host-associated	terrestrial-biome	sample_name=L6S198;body_habitat=UBERON;sex=male;
mgm4459520.3	USA	illumina	V4	host-associated	terrestrial-biome	sample_name=L6S199;body_habitat=UBERON;sex=male;
mgm4459521.3	USA	illumina	V4	host-associated	terrestrial-biome	sex=male;sample_name=L6S2;body_habitat=UBERON;
mgm4459522.3	USA	illumina	V4	host-associated	terrestrial-biome	sex=male;body_habitat=UBERON;sample_name=L6S20;
mgm4459523.3	USA	illumina	V4	host-associated	terrestrial-biome	sex=male;sample_name=L6S200;body_habitat=UBERON;
mgm4459524.3	USA	illumina	V4	host-associated	terrestrial-biome	sample_name=L6S201;body_habitat=UBERON;sex=male;
mgm4459525.3	USA	illumina	V4	host-associated	terrestrial-biome	body_habitat=UBERON;sample_name=L6S202;sex=male;
mgm4459526.3	USA	illumina	V4	host-associated	terrestrial-biome	sample_name=L6S203;body_habitat=UBERON;sex=male;
mgm4459527.3	USA	illumina	V4	host-associated	terrestrial-biome	body_habitat=UBERON;sample_name=L6S204;sex=male;
mgm4459528.3	USA	illumina	V4	host-associated	terrestrial-biome	body_habitat=UBERON;sample_name=L6S205;sex=male;
mgm4459529.3	USA	illumina	V4	host-associated	terrestrial-biome	sex=male;body_habitat=UBERON;sample_name=L6S206;
mgm4459530.3	USA	illumina	V4	host-associated	terrestrial-biome	sample_name=L6S207;body_habitat=UBERON;sex=male;
mgm4459531.3	USA	illumina	V4	host-associated	terrestrial-biome	body_habitat=UBERON;sample_name=L6S208;sex=male;
mgm4459532.3	USA	illumina	V4	host-associated	terrestrial-biome	sample_name=L6S209;body_habitat=UBERON;sex=male;
mgm4459533.3	USA	illumina	V4	host-associated	terrestrial-biome	body_habitat=UBERON;sample_name=L6S21;sex=male;
mgm4459534.3	USA	illumina	V4	host-associated	terrestrial-biome	sex=male;body_habitat=UBERON;sample_name=L6S210;
mgm4459535.3	USA	illumina	V4	host-associated	terrestrial-biome	body_habitat=UBERON;sample_name=L6S211;sex=male;
mgm4459536.3	USA	illumina	V4	host-associated	terrestrial-biome	sex=male;body_habitat=UBERON;sample_name=L6S212;
mgm4459537.3	USA	illumina	V4	host-associated	terrestrial-biome	body_habitat=UBERON;sample_name=L6S213;sex=male;
mgm4459538.3	USA	illumina	V4	host-associated	terrestrial-biome	sex=male;body_habitat=UBERON;sample_name=L6S214;
mgm4459539.3	USA	illumina	V4	host-associated	terrestrial-biome	body_habitat=UBERON;sample_name=L6S215;sex=male;
mgm4459540.3	USA	illumina	V4	host-associated	terrestrial-biome	sex=male;body_habitat=UBERON;sample_name=L6S216;
mgm4459541.3	USA	illumina	V4	host-associated	terrestrial-biome	sex=male;sample_name=L6S217;body_habitat=UBERON;
mgm4459542.3	USA	illumina	V4	host-associated	terrestrial-biome	body_habitat=UBERON;sample_name=L6S218;sex=male;
mgm4459543.3	USA	illumina	V4	host-associated	terrestrial-biome	body_habitat=UBERON;sample_name=L6S219;sex=male;
mgm4459544.3	USA	illumina	V4	host-associated	terrestrial-biome	sex=male;body_habitat=UBERON;sample_name=L6S22;
mgm4459545.3	USA	illumina	V4	host-associated	terrestrial-biome	sex=male;sample_name=L6S220;body_habitat=UBERON;
mgm4459546.3	USA	illumina	V4	host-associated	terrestrial-biome	body_habitat=UBERON;sample_name=L6S221;sex=male;
mgm4459547.3	USA	illumina	V4	host-associated	terrestrial-biome	sample_name=L6S222;body_habitat=UBERON;sex=male;
mgm4459548.3	USA	illumina	V4	host-associated	terrestrial-biome	body_habitat=UBERON;sample_name=L6S223;sex=male;
mgm4459549.3	USA	illumina	V4	host-associated	terrestrial-biome	sample_name=L6S224;body_habitat=UBERON;sex=male;
mgm4459550.3	USA	illumina	V4	host-associated	terrestrial-biome	sample_name=L6S225;body_habitat=UBERON;sex=male;
mgm4459551.3	USA	illumina	V4	host-associated	terrestrial-biome	sample_name=L6S226;body_habitat=UBERON;sex=male;
mgm4459552.3	USA	illumina	V4	host-associated	terrestrial-biome	sample_name=L6S227;body_habitat=UBERON;sex=male;
mgm4459553.3	USA	illumina	V4	host-associated	terrestrial-biome	sex=male;sample_name=L6S228;body_habitat=UBERON;
mgm4459554.3	USA	illumina	V4	host-associated	terrestrial-biome	sample_name=L6S229;body_habitat=UBERON;sex=male;
mgm4459555.3	USA	illumina	V4	host-associated	terrestrial-biome	sex=male;sample_name=L6S23;body_habitat=UBERON;
mgm4459556.3	USA	illumina	V4	host-associated	terrestrial-biome	sex=male;body_habitat=UBERON;sample_name=L6S230;
mgm4459557.3	USA	illumina	V4	host-associated	terrestrial-biome	sample_name=L6S231;body_habitat=UBERON;sex=male;
mgm4459558.3	USA	illumina	V4	host-associated	terrestrial-biome	body_habitat=UBERON;sample_name=L6S232;sex=male;
mgm4459559.3	USA	illumina	V4	host-associated	terrestrial-biome	sample_name=L6S233;body_habitat=UBERON;sex=male;
mgm4459560.3	USA	illumina	V4	host-associated	terrestrial-biome	sex=male;sample_name=L6S234;body_habitat=UBERON;
mgm4459561.3	USA	illumina	V4	host-associated	terrestrial-biome	body_habitat=UBERON;sample_name=L6S235;sex=male;
mgm4459562.3	USA	illumina	V4	host-associated	terrestrial-biome	body_habitat=UBERON;sample_name=L6S236;sex=male;
mgm4459563.3	USA	illumina	V4	host-associated	terrestrial-biome	body_habitat=UBERON;sample_name=L6S237;sex=male;
mgm4459564.3	USA	illumina	V4	host-associated	terrestrial-biome	sex=male;body_habitat=UBERON;sample_name=L6S239;
mgm4459565.3	USA	illumina	V4	host-associated	terrestrial-biome	body_habitat=UBERON;sample_name=L6S24;sex=male;
mgm4459566.3	USA	illumina	V4	host-associated	terrestrial-biome	sample_name=L6S240;body_habitat=UBERON;sex=male;
mgm4459567.3	USA	illumina	V4	host-associated	terrestrial-biome	body_habitat=UBERON;sample_name=L6S241;sex=male;
mgm4459568.3	USA	illumina	V4	host-associated	terrestrial-biome	body_habitat=UBERON;sample_name=L6S242;sex=male;
mgm4459569.3	USA	illumina	V4	host-associated	terrestrial-biome	sex=male;body_habitat=UBERON;sample_name=L6S243;
mgm4459570.3	USA	illumina	V4	host-associated	terrestrial-biome	sample_name=L6S244;body_habitat=UBERON;sex=male;
mgm4459571.3	USA	illumina	V4	host-associated	terrestrial-biome	body_habitat=UBERON;sample_name=L6S245;sex=male;
mgm4459572.3	USA	illumina	V4	host-associated	terrestrial-biome	sex=male;sample_name=L6S246;body_habitat=UBERON;
mgm4459573.3	USA	illumina	V4	host-associated	terrestrial-biome	sex=male;sample_name=L6S247;body_habitat=UBERON;
mgm4459574.3	USA	illumina	V4	host-associated	terrestrial-biome	body_habitat=UBERON;sample_name=L6S248;sex=male;
mgm4459575.3	USA	illumina	V4	host-associated	terrestrial-biome	sample_name=L6S249;body_habitat=UBERON;sex=male;
mgm4459576.3	USA	illumina	V4	host-associated	terrestrial-biome	sample_name=L6S25;body_habitat=UBERON;sex=male;
mgm4459577.3	USA	illumina	V4	host-associated	terrestrial-biome	body_habitat=UBERON;sample_name=L6S250;sex=male;
mgm4459578.3	USA	illumina	V4	host-associated	terrestrial-biome	sex=male;sample_name=L6S251;body_habitat=UBERON;
mgm4459579.3	USA	illumina	V4	host-associated	terrestrial-biome	sex=male;sample_name=L6S252;body_habitat=UBERON;
mgm4459580.3	USA	illumina	V4	host-associated	terrestrial-biome	sex=male;body_habitat=UBERON;sample_name=L6S253;
mgm4459581.3	USA	illumina	V4	host-associated	terrestrial-biome	sample_name=L6S254;body_habitat=UBERON;sex=male;
mgm4459582.3	USA	illumina	V4	host-associated	terrestrial-biome	sample_name=L6S255;body_habitat=UBERON;sex=male;
mgm4459583.3	USA	illumina	V4	host-associated	terrestrial-biome	sex=male;body_habitat=UBERON;sample_name=L6S256;
mgm4459584.3	USA	illumina	V4	host-associated	terrestrial-biome	sex=male;sample_name=L6S257;body_habitat=UBERON;
mgm4459585.3	USA	illumina	V4	host-associated	terrestrial-biome	sex=male;sample_name=L6S258;body_habitat=UBERON;
mgm4459586.3	USA	illumina	V4	host-associated	terrestrial-biome	sex=male;sample_name=L6S259;body_habitat=UBERON;
mgm4459587.3	USA	illumina	V4	host-associated	terrestrial-biome	sex=male;body_habitat=UBERON;sample_name=L6S26;
mgm4459588.3	USA	illumina	V4	host-associated	terrestrial-biome	sex=male;body_habitat=UBERON;sample_name=L6S260;
mgm4459589.3	USA	illumina	V4	host-associated	terrestrial-biome	sample_name=L6S261;body_habitat=UBERON;sex=male;
mgm4459590.3	USA	illumina	V4	host-associated	terrestrial-biome	body_habitat=UBERON;sample_name=L6S262;sex=male;
mgm4459591.3	USA	illumina	V4	host-associated	terrestrial-biome	sex=male;sample_name=L6S263;body_habitat=UBERON;
mgm4459592.3	USA	illumina	V4	host-associated	terrestrial-biome	sex=male;sample_name=L6S264;body_habitat=UBERON;
mgm4459593.3	USA	illumina	V4	host-associated	terrestrial-biome	sample_name=L6S265;body_habitat=UBERON;sex=male;
mgm4459594.3	USA	illumina	V4	host-associated	terrestrial-biome	sex=male;sample_name=L6S266;body_habitat=UBERON;
mgm4459595.3	USA	illumina	V4	host-associated	terrestrial-biome	sex=male;sample_name=L6S267;body_habitat=UBERON;
mgm4459596.3	USA	illumina	V4	host-associated	terrestrial-biome	sex=male;body_habitat=UBERON;sample_name=L6S268;
mgm4459597.3	USA	illumina	V4	host-associated	terrestrial-biome	sex=male;body_habitat=UBERON;sample_name=L6S269;
mgm4459598.3	USA	illumina	V4	host-associated	terrestrial-biome	sex=male;sample_name=L6S27;body_habitat=UBERON;
mgm4459599.3	USA	illumina	V4	host-associated	terrestrial-biome	sex=male;body_habitat=UBERON;sample_name=L6S270;
mgm4459600.3	USA	illumina	V4	host-associated	terrestrial-biome	body_habitat=UBERON;sample_name=L6S271;sex=male;
mgm4459601.3	USA	illumina	V4	host-associated	terrestrial-biome	sex=male;sample_name=L6S272;body_habitat=UBERON;
mgm4459602.3	USA	illumina	V4	host-associated	terrestrial-biome	sex=male;body_habitat=UBERON;sample_name=L6S273;
mgm4459603.3	USA	illumina	V4	host-associated	terrestrial-biome	sex=male;sample_name=L6S274;body_habitat=UBERON;
mgm4459604.3	USA	illumina	V4	host-associated	terrestrial-biome	body_habitat=UBERON;sample_name=L6S275;sex=male;
mgm4459605.3	USA	illumina	V4	host-associated	terrestrial-biome	sample_name=L6S276;body_habitat=UBERON;sex=male;
mgm4459606.3	USA	illumina	V4	host-associated	terrestrial-biome	sex=male;sample_name=L6S277;body_habitat=UBERON;
mgm4459607.3	USA	illumina	V4	host-associated	terrestrial-biome	sex=male;body_habitat=UBERON;sample_name=L6S278;
mgm4459608.3	USA	illumina	V4	host-associated	terrestrial-biome	sample_name=L6S279;body_habitat=UBERON;sex=male;
mgm4459609.3	USA	illumina	V4	host-associated	terrestrial-biome	sample_name=L6S28;body_habitat=UBERON;sex=male;
mgm4459610.3	USA	illumina	V4	host-associated	terrestrial-biome	sex=male;body_habitat=UBERON;sample_name=L6S280;
mgm4459611.3	USA	illumina	V4	host-associated	terrestrial-biome	sample_name=L6S281;body_habitat=UBERON;sex=male;
mgm4459612.3	USA	illumina	V4	host-associated	terrestrial-biome	body_habitat=UBERON;sample_name=L6S282;sex=male;
mgm4459613.3	USA	illumina	V4	host-associated	terrestrial-biome	sex=male;body_habitat=UBERON;sample_name=L6S283;
mgm4459614.3	USA	illumina	V4	host-associated	terrestrial-biome	sex=male;body_habitat=UBERON;sample_name=L6S284;
mgm4459615.3	USA	illumina	V4	host-associated	terrestrial-biome	sample_name=L6S285;body_habitat=UBERON;sex=male;
mgm4459616.3	USA	illumina	V4	host-associated	terrestrial-biome	body_habitat=UBERON;sample_name=L6S286;sex=male;
mgm4459617.3	USA	illumina	V4	host-associated	terrestrial-biome	body_habitat=UBERON;sample_name=L6S287;sex=male;
mgm4459618.3	USA	illumina	V4	host-associated	terrestrial-biome	sex=male;body_habitat=UBERON;sample_name=L6S289;
mgm4459619.3	USA	illumina	V4	host-associated	terrestrial-biome	sex=male;sample_name=L6S29;body_habitat=UBERON;
mgm4459620.3	USA	illumina	V4	host-associated	terrestrial-biome	sex=male;sample_name=L6S290;body_habitat=UBERON;
mgm4459621.3	USA	illumina	V4	host-associated	terrestrial-biome	body_habitat=UBERON;sample_name=L6S291;sex=male;
mgm4459622.3	USA	illumina	V4	host-associated	terrestrial-biome	sex=male;sample_name=L6S292;body_habitat=UBERON;
mgm4459623.3	USA	illumina	V4	host-associated	terrestrial-biome	body_habitat=UBERON;sample_name=L6S293;sex=male;
mgm4459624.3	USA	illumina	V4	host-associated	terrestrial-biome	sex=male;sample_name=L6S294;body_habitat=UBERON;
mgm4459625.3	USA	illumina	V4	host-associated	terrestrial-biome	body_habitat=UBERON;sample_name=L6S296;sex=male;
mgm4459626.3	USA	illumina	V4	host-associated	terrestrial-biome	sex=male;body_habitat=UBERON;sample_name=L6S297;
mgm4459627.3	USA	illumina	V4	host-associated	terrestrial-biome	sample_name=L6S298;body_habitat=UBERON;sex=male;
mgm4459628.3	USA	illumina	V4	host-associated	terrestrial-biome	body_habitat=UBERON;sample_name=L6S299;sex=male;
mgm4459629.3	USA	illumina	V4	host-associated	terrestrial-biome	sex=male;sample_name=L6S3;body_habitat=UBERON;
mgm4459630.3	USA	illumina	V4	host-associated	terrestrial-biome	sex=male;sample_name=L6S30;body_habitat=UBERON;
mgm4459631.3	USA	illumina	V4	host-associated	terrestrial-biome	sex=male;sample_name=L6S300;body_habitat=UBERON;
mgm4459632.3	USA	illumina	V4	host-associated	terrestrial-biome	sex=male;sample_name=L6S301;body_habitat=UBERON;
mgm4459633.3	USA	illumina	V4	host-associated	terrestrial-biome	body_habitat=UBERON;sample_name=L6S302;sex=male;
mgm4459634.3	USA	illumina	V4	host-associated	terrestrial-biome	sex=male;body_habitat=UBERON;sample_name=L6S303;
mgm4459635.3	USA	illumina	V4	host-associated	terrestrial-biome	sex=male;body_habitat=UBERON;sample_name=L6S304;
mgm4459636.3	USA	illumina	V4	host-associated	terrestrial-biome	sex=male;sample_name=L6S305;body_habitat=UBERON;
mgm4459637.3	USA	illumina	V4	host-associated	terrestrial-biome	body_habitat=UBERON;sample_name=L6S306;sex=male;
mgm4459638.3	USA	illumina	V4	host-associated	terrestrial-biome	sex=male;body_habitat=UBERON;sample_name=L6S307;
mgm4459639.3	USA	illumina	V4	host-associated	terrestrial-biome	sample_name=L6S308;body_habitat=UBERON;sex=male;
mgm4459640.3	USA	illumina	V4	host-associated	terrestrial-biome	body_habitat=UBERON;sample_name=L6S309;sex=male;
mgm4459641.3	USA	illumina	V4	host-associated	terrestrial-biome	body_habitat=UBERON;sample_name=L6S31;sex=male;
mgm4459642.3	USA	illumina	V4	host-associated	terrestrial-biome	body_habitat=UBERON;sample_name=L6S310;sex=male;
mgm4459643.3	USA	illumina	V4	host-associated	terrestrial-biome	body_habitat=UBERON;sample_name=L6S311;sex=male;
mgm4459644.3	USA	illumina	V4	host-associated	terrestrial-biome	body_habitat=UBERON;sample_name=L6S312;sex=male;
mgm4459645.3	USA	illumina	V4	host-associated	terrestrial-biome	sex=male;body_habitat=UBERON;sample_name=L6S313;
mgm4459646.3	USA	illumina	V4	host-associated	terrestrial-biome	body_habitat=UBERON;sample_name=L6S314;sex=male;
mgm4459647.3	USA	illumina	V4	host-associated	terrestrial-biome	sex=male;body_habitat=UBERON;sample_name=L6S315;
mgm4459648.3	USA	illumina	V4	host-associated	terrestrial-biome	sex=male;body_habitat=UBERON;sample_name=L6S316;
mgm4459649.3	USA	illumina	V4	host-associated	terrestrial-biome	sample_name=L6S317;body_habitat=UBERON;sex=male;
mgm4459650.3	USA	illumina	V4	host-associated	terrestrial-biome	sample_name=L6S318;body_habitat=UBERON;sex=male;
mgm4459651.3	USA	illumina	V4	host-associated	terrestrial-biome	sample_name=L6S319;body_habitat=UBERON;sex=male;
mgm4459652.3	USA	illumina	V4	host-associated	terrestrial-biome	sample_name=L6S32;body_habitat=UBERON;sex=male;
mgm4459653.3	USA	illumina	V4	host-associated	terrestrial-biome	sample_name=L6S320;body_habitat=UBERON;sex=male;
mgm4459654.3	USA	illumina	V4	host-associated	terrestrial-biome	sex=male;sample_name=L6S321;body_habitat=UBERON;
mgm4459655.3	USA	illumina	V4	host-associated	terrestrial-biome	sex=male;body_habitat=UBERON;sample_name=L6S322;
mgm4459656.3	USA	illumina	V4	host-associated	terrestrial-biome	body_habitat=UBERON;sample_name=L6S323;sex=male;
mgm4459659.3	USA	illumina	V4	host-associated	terrestrial-biome	sex=male;body_habitat=UBERON;sample_name=L6S326;
mgm4459660.3	USA	illumina	V4	host-associated	terrestrial-biome	sex=male;body_habitat=UBERON;sample_name=L6S327;
mgm4459661.3	USA	illumina	V4	host-associated	terrestrial-biome	sex=male;body_habitat=UBERON;sample_name=L6S329;
mgm4459662.3	USA	illumina	V4	host-associated	terrestrial-biome	sample_name=L6S33;body_habitat=UBERON;sex=male;
mgm4459663.3	USA	illumina	V4	host-associated	terrestrial-biome	sex=male;sample_name=L6S330;body_habitat=UBERON;
mgm4459664.3	USA	illumina	V4	host-associated	terrestrial-biome	sex=male;sample_name=L6S331;body_habitat=UBERON;
mgm4459665.3	USA	illumina	V4	host-associated	terrestrial-biome	body_habitat=UBERON;sample_name=L6S34;sex=male;
mgm4459666.3	USA	illumina	V4	host-associated	terrestrial-biome	sex=male;sample_name=L6S35;body_habitat=UBERON;
mgm4459667.3	USA	illumina	V4	host-associated	terrestrial-biome	sample_name=L6S36;body_habitat=UBERON;sex=male;
mgm4459668.3	USA	illumina	V4	host-associated	terrestrial-biome	sex=male;body_habitat=UBERON;sample_name=L6S37;
mgm4459669.3	USA	illumina	V4	host-associated	terrestrial-biome	sample_name=L6S38;body_habitat=UBERON;sex=male;
mgm4459670.3	USA	illumina	V4	host-associated	terrestrial-biome	body_habitat=UBERON;sample_name=L6S39;sex=male;
mgm4459671.3	USA	illumina	V4	host-associated	terrestrial-biome	sex=male;body_habitat=UBERON;sample_name=L6S4;
mgm4459723.3	USA	illumina	V4	host-associated	terrestrial-biome	sex=male;body_habitat=UBERON;sample_name=L6S87;
mgm4459724.3	USA	illumina	V4	host-associated	terrestrial-biome	sex=male;sample_name=L6S88;body_habitat=UBERON;
mgm4459725.3	USA	illumina	V4	host-associated	terrestrial-biome	sex=male;sample_name=L6S89;body_habitat=UBERON;
mgm4459726.3	USA	illumina	V4	host-associated	terrestrial-biome	sex=male;sample_name=L6S9;body_habitat=UBERON;
mgm4459727.3	USA	illumina	V4	host-associated	terrestrial-biome	sex=male;body_habitat=UBERON;sample_name=L6S90;
mgm4459728.3	USA	illumina	V4	host-associated	terrestrial-biome	sex=male;sample_name=L6S91;body_habitat=UBERON;
mgm4459729.3	USA	illumina	V4	host-associated	terrestrial-biome	sex=male;body_habitat=UBERON;sample_name=L6S92;
mgm4459730.3	USA	illumina	V4	host-associated	terrestrial-biome	sex=male;sample_name=L6S93;body_habitat=UBERON;
mgm4459731.3	USA	illumina	V4	host-associated	terrestrial-biome	sample_name=L6S94;body_habitat=UBERON;sex=male;
mgm4459732.3	USA	illumina	V4	host-associated	terrestrial-biome	body_habitat=UBERON;sample_name=L6S95;sex=male;
mgm4459733.3	USA	illumina	V4	host-associated	terrestrial-biome	sex=male;body_habitat=UBERON;sample_name=L6S97;
mgm4459734.3	USA	illumina	V4	host-associated	terrestrial-biome	body_habitat=UBERON;sample_name=L6S98;sex=male;
mgm4459735.3	USA	illumina	V4	host-associated	terrestrial-biome	sample_name=L6S99;body_habitat=UBERON;sex=male;
mgm4536950.3	USA	454	V1-V4	host-associated	terrestrial-biome	sample_name=Individual.C;misc_param=Nose;
mgm4536951.3	USA	454	V1-V4	host-associated	terrestrial-biome	sample_name=Individual.D;misc_param=Nose;
mgm4536952.3	USA	454	V1-V4	host-associated	terrestrial-biome	sample_name=Individual.G;misc_param=Nose;
mgm4536953.3	USA	454	V1-V4	host-associated	terrestrial-biome	sample_name=Individual.H;misc_param=Nose;
mgm4536954.3	USA	454	V1-V4	host-associated	terrestrial-biome	sample_name=Individual.L;misc_param=Nose;
mgm4536955.3	USA	454	V1-V4	host-associated	terrestrial-biome	misc_param=Nose;sample_name=Individual.M;
mgm4536956.3	USA	454	V1-V4	host-associated	terrestrial-biome	sample_name=Individual.N;misc_param=Nose;
mgm4536957.3	USA	454	V1-V4	host-associated	terrestrial-biome	sample_name=Individual.P;misc_param=Nose;
mgm4536958.3	USA	454	V1-V4	host-associated	terrestrial-biome	misc_param=Nose;sample_name=Individual.Q;
mgm4536959.3	USA	454	V1-V4	host-associated	terrestrial-biome	sample_name=Individual.R;misc_param=Nose;
mgm4536960.3	USA	454	V1-V4	host-associated	terrestrial-biome	sample_name=Individual.S;misc_param=Nose;
mgm4536961.3	USA	454	V1-V4	host-associated	terrestrial-biome	sample_name=Individual.T;misc_param=Nose;
mgm4541238.3	USA	illumina	V3,V4	host-associated	terrestrial-biome	sample_name=1032;
mgm4541239.3	USA	illumina	V3,V4	host-associated	terrestrial-biome	sample_name=1192;
mgm4541240.3	USA	illumina	V3,V4	host-associated	terrestrial-biome	sample_name=1194;
mgm4541241.3	USA	illumina	V3,V4	host-associated	terrestrial-biome	sample_name=1209;
mgm4541242.3	USA	illumina	V3,V4	host-associated	terrestrial-biome	sample_name=1225;
mgm4541243.3	USA	illumina	V3,V4	host-associated	terrestrial-biome	sample_name=1244;
mgm4541244.3	USA	illumina	V3,V4	host-associated	terrestrial-biome	sample_name=1322;
mgm4541245.3	USA	illumina	V3,V4	host-associated	terrestrial-biome	sample_name=1404;
mgm4541246.3	USA	illumina	V3,V4	host-associated	terrestrial-biome	sample_name=1528;
mgm4541247.3	USA	illumina	V3,V4	host-associated	terrestrial-biome	sample_name=1530;
mgm4541248.3	USA	illumina	V3,V4	host-associated	terrestrial-biome	sample_name=1541;
mgm4541249.3	USA	illumina	V3,V4	host-associated	terrestrial-biome	sample_name=1558;
mgm4541250.3	USA	illumina	V3,V4	host-associated	terrestrial-biome	sample_name=1559;
mgm4541251.3	USA	illumina	V3,V4	host-associated	terrestrial-biome	sample_name=1582;
mgm4541252.3	USA	illumina	V3,V4	host-associated	terrestrial-biome	sample_name=1594;
mgm4541253.3	USA	illumina	V3,V4	host-associated	terrestrial-biome	sample_name=1647;
mgm4541254.3	USA	illumina	V3,V4	host-associated	terrestrial-biome	sample_name=1678;
mgm4541255.3	USA	illumina	V3,V4	host-associated	terrestrial-biome	sample_name=1713;
mgm4541256.3	USA	illumina	V3,V4	host-associated	terrestrial-biome	sample_name=1745;
mgm4541257.3	USA	illumina	V3,V4	host-associated	terrestrial-biome	sample_name=1856;
mgm4541258.3	Canada	illumina	V3,V4	host-associated	terrestrial-biome	sample_name=1907;
mgm4541259.3	South Africa	illumina	V3,V4	host-associated	terrestrial-biome	sample_name=1919;
mgm4541260.3	USA	illumina	V3,V4	host-associated	terrestrial-biome	sample_name=1948;
mgm4541261.3	USA	illumina	V3,V4	host-associated	terrestrial-biome	sample_name=1961;
mgm4541262.3	USA	illumina	V3,V4	host-associated	terrestrial-biome	sample_name=2027;
mgm4541263.3	USA	illumina	V3,V4	host-associated	terrestrial-biome	sample_name=2042;
mgm4541264.3	USA	illumina	V3,V4	host-associated	terrestrial-biome	sample_name=2043;
mgm4541265.3	USA	illumina	V3,V4	host-associated	terrestrial-biome	sample_name=2056;
mgm4541266.3	USA	illumina	V3,V4	host-associated	terrestrial-biome	sample_name=2067;
mgm4541267.3	USA	illumina	V3,V4	host-associated	terrestrial-biome	sample_name=2132;
mgm4541268.3	UK	illumina	V3,V4	host-associated	terrestrial-biome	sample_name=2173;
mgm4541269.3	USA	illumina	V3,V4	host-associated	terrestrial-biome	sample_name=2199;
mgm4541270.3	USA	illumina	V3,V4	host-associated	terrestrial-biome	sample_name=2261;
mgm4541271.3	USA	illumina	V3,V4	host-associated	terrestrial-biome	sample_name=2262;
mgm4541272.3	Russia	illumina	V3,V4	host-associated	terrestrial-biome	sample_name=2273;
mgm4541273.3	USA	illumina	V3,V4	host-associated	terrestrial-biome	sample_name=2346;
mgm4541274.3	USA	illumina	V3,V4	host-associated	terrestrial-biome	sample_name=2347;
mgm4541275.3	USA	illumina	V3,V4	host-associated	terrestrial-biome	sample_name=2384;
mgm4541276.3	USA	illumina	V3,V4	host-associated	terrestrial-biome	sample_name=2414;
mgm4541277.3	USA	illumina	V3,V4	host-associated	terrestrial-biome	sample_name=2564;
mgm4541278.3	USA	illumina	V3,V4	host-associated	terrestrial-biome	sample_name=2683;
mgm4541279.3	USA	illumina	V3,V4	host-associated	terrestrial-biome	sample_name=2736;
mgm4541280.3	Denmark	illumina	V3,V4	host-associated	terrestrial-biome	sample_name=2773;
mgm4541281.3	USA	illumina	V3,V4	host-associated	terrestrial-biome	sample_name=2805;
mgm4541282.3	USA	illumina	V3,V4	host-associated	terrestrial-biome	sample_name=2859;
mgm4541283.3	USA	illumina	V3,V4	host-associated	terrestrial-biome	sample_name=2865;
mgm4541284.3	USA	illumina	V3,V4	host-associated	terrestrial-biome	sample_name=2885;
mgm4541285.3	Canada	illumina	V3,V4	host-associated	terrestrial-biome	sample_name=2996;
mgm4541286.3	USA	illumina	V3,V4	host-associated	terrestrial-biome	sample_name=3193;
mgm4541287.3	Cote d'Ivoire	illumina	V3,V4	host-associated	terrestrial-biome	sample_name=3281;
mgm4541288.3	France	illumina	V3,V4	host-associated	terrestrial-biome	sample_name=3364;
mgm4541289.3	France	illumina	V3,V4	host-associated	terrestrial-biome	sample_name=3365;
mgm4541290.3	USA	illumina	V3,V4	host-associated	terrestrial-biome	sample_name=3438;
mgm4541291.3	USA	illumina	V3,V4	host-associated	terrestrial-biome	sample_name=3508;
mgm4541292.3	USA	illumina	V3,V4	host-associated	terrestrial-biome	sample_name=3703;
mgm4541293.3	USA	illumina	V3,V4	host-associated	terrestrial-biome	sample_name=3810;
mgm4541294.3	USA	illumina	V3,V4	host-associated	terrestrial-biome	sample_name=4040;
mgm4541295.3	Sweden	illumina	V3,V4	host-associated	terrestrial-biome	sample_name=4139;
mgm4541296.3	USA	illumina	V3,V4	host-associated	terrestrial-biome	sample_name=4265;
mgm4541297.3	Romania	illumina	V3,V4	host-associated	terrestrial-biome	sample_name=4266;
mgm4541298.3	USA	illumina	V3,V4	host-associated	terrestrial-biome	sample_name=4603;
mgm4541299.3	USA	illumina	V3,V4	host-associated	terrestrial-biome	sample_name=4641;
mgm4541300.3	USA	illumina	V3,V4	host-associated	terrestrial-biome	sample_name=4667;
mgm4541301.3	USA	illumina	V3,V4	host-associated	terrestrial-biome	sample_name=4680;
mgm4541302.3	USA	illumina	V3,V4	host-associated	terrestrial-biome	sample_name=4858;
mgm4541303.3	USA	illumina	V3,V4	host-associated	terrestrial-biome	sample_name=4872;
mgm4541304.3	USA	illumina	V3,V4	host-associated	terrestrial-biome	sample_name=4881;
mgm4541305.3	USA	illumina	V3,V4	host-associated	terrestrial-biome	sample_name=4890;
[truncated: 9,348 more rows]
