# Supplementary material for: Listeria monocytogenes faecal carriage is common and depends on the gut microbiota
Source: Nat Commun. 2021 Nov 24;12:6826. doi: 10.1038/s41467-021-27069-y (PMC8613254; doi:10.1038/s41467-021-27069-y)
Supplement: Supplementary file 8 — Supplementary Data 4 [file 41467_2021_27069_MOESM8_ESM.xlsx]

## Sheet: Sheet1
Id	project	sample name	bps	sequences	Environmental tag	s
4516366	Beijing_s PM2.5 and PM10 Pollutants	L3_107-1-2-9_read1-2	1900202220	21113358	air	NA
4516402	Beijing_s PM2.5 and PM10 Pollutants	106-1-2-all	7141614750	79351275	air	NA
4516403	Beijing_s PM2.5 and PM10 Pollutants	107-3-10-all	7729020450	85878005	air	NA
4516455	Beijing_s PM2.5 and PM10 Pollutants	102-1-2-3-all	6425422200	71393580	air	NA
4516459	Beijing_s PM2.5 and PM10 Pollutants	103-3-6-all	7691634270	85462603	air	NA
4516594	Beijing_s PM2.5 and PM10 Pollutants	103-1-2-5-all	5580862110	62009579	air	NA
4516637	Beijing_s PM2.5 and PM10 Pollutants	101-1-2-1-all	8071067610	89678529	air	NA
4516651	Beijing_s PM2.5 and PM10 Pollutants	104-3-8-all	7038824760	78209164	air	NA
4516802	Beijing_s PM2.5 and PM10 Pollutants	105-3-12-all	7084899810	78721109	air	NA
4516803	Beijing_s PM2.5 and PM10 Pollutants	104-1-2-7-all	6939412740	77104586	air	NA
4516910	Beijing_s PM2.5 and PM10 Pollutants	102-3-4-all	6541498530	72683317	air	NA
4516911	Beijing_s PM2.5 and PM10 Pollutants	101-3-7-all	9174773700	101941930	air	NA
4516952	Beijing_s PM2.5 and PM10 Pollutants	105-1-2-1-all	6395399640	71059996	air	NA
4517064	Beijing_s PM2.5 and PM10 Pollutants	106-3-2-all	7839769410	87108549	air	NA
4486524	Ancient Oral Metagenome	S4-Shot-B61-calc	948201112	11275013	ancient_sample_associated	human-oral
4486533	Ancient Oral Metagenome	S8-Shot-G12-calc	900664026	10087890	ancient_sample_associated	human-oral
4486537	Ancient Oral Metagenome	S1-Shot-B61-calc	987253303	13228381	ancient_sample_associated	human-oral
4486539	Ancient Oral Metagenome	S2-Shot-B61-calc	1090550329	13260566	ancient_sample_associated	human-oral
4486540	Ancient Oral Metagenome	S3-Shot-B61-calc	693647240	8869866	ancient_sample_associated	human-oral
4486544	Ancient Oral Metagenome	S5-Shot-G12-calc	754574821	8978974	ancient_sample_associated	human-oral
4486613	Ancient Oral Metagenome	S6-Shot-G12-calc	793273909	8999409	ancient_sample_associated	human-oral
4486614	Ancient Oral Metagenome	S7-Shot-G12-calc	860003491	10187301	ancient_sample_associated	human-oral
4486617	Ancient Oral Metagenome	S9-Shot-G12-calc	613598015	8790145	ancient_sample_associated	human-oral
4440963	Guerrero Negro Metagenomes	Guerrero Negro 1-2mm	7469572	11574	biofilm-microbial_mat	NA
4440964	Guerrero Negro Metagenomes	Guerrero Negro 0-1mm	8596350	12218	biofilm-microbial_mat	NA
4440965	Guerrero Negro Metagenomes	Guerrero Negro 2-3mm	8286576	12419	biofilm-microbial_mat	NA
4440966	Guerrero Negro Metagenomes	Guerrero Negro 3-4mm	8215056	12824	biofilm-microbial_mat	NA
4440967	Guerrero Negro Metagenomes	Guerrero Negro 4-5mm	9803980	15663	biofilm-microbial_mat	NA
4440968	Guerrero Negro Metagenomes	Guerrero Negro 10-22mm	8017278	12693	biofilm-microbial_mat	NA
4440969	Guerrero Negro Metagenomes	Guerrero Negro 5-6mm	8377132	12531	biofilm-microbial_mat	NA
4440970	Guerrero Negro Metagenomes	Guerrero Negro 6-10mm	9864533	15060	biofilm-microbial_mat	NA
4440971	Guerrero Negro Metagenomes	Guerrero Negro 22-34mm	8382678	12528	biofilm-microbial_mat	NA
4440972	Guerrero Negro Metagenomes	Guerrero Negro 34-49mm	7240715	11637	biofilm-microbial_mat	NA
4441137	Acid Mine Drainage Metagenome	5-Way (CG) Acid Mine Drainage Biofilm	181571516	180713	biofilm-microbial_mat	NA
4441347	Comparative metagenomics of two microbial mats at Cuatro Cienegas basin	Green Mat Pozas Azules Cuatro Cienegas Coahuila, Mexico (contig)	11330942	49525	biofilm-microbial_mat	NA
4441363	Comparative metagenomics of two microbial mats at Cuatro Cienegas basin	Green Mat Pozas Azules Cuatro Cienegas Coahuila, Mexico (reads)	87175739	430449	biofilm-microbial_mat	NA
4442466	Comparative metagenomics of two microbial mats at Cuatro Cienegas basin	Red Mat Cuatro Cienegas Coahuila, Mexico (reads)	79728381	347728	biofilm-microbial_mat	NA
4442467	Comparative metagenomics of two microbial mats at Cuatro Cienegas basin	Red Mat Cuatro Cienegas Coahuila, Mexico (contigs)	7892291	23779	biofilm-microbial_mat	NA
4454153	Project for: pink berry consortia metagenome - Roche 454 data	pink berry consortia - Roche 454 FLX - ncbi SRA SRX332170	94018677	256925	biofilm-microbial_mat	NA
4460448	Diamond Fork Biofilm	Diamond_fork_biofilm	407295217	700270	biofilm-microbial_mat	NA
4460449	Diamond Fork Biofilm	Diamond_fork_biofilm	399093156	685935	biofilm-microbial_mat	NA
4513715	0-9 mm Thrombolite metagenome	Thr_Mg_lane5_1	3994925518	39553718	biofilm-microbial_mat	NA
4513716	0-9 mm Thrombolite metagenome	Thr_Mg_lane6_1	4045170089	40051189	biofilm-microbial_mat	NA
4513717	0-9 mm Thrombolite metagenome	Thr_Mg_lane7_1	3984275371	39448271	biofilm-microbial_mat	NA
4441138	Acid Mine Drainage Metagenome	UBA Acid Mine Drainage Biofilm	144206508	138453	biofilm-mine-drainage	NA
4552886	2014 Sheep RDX	X1	3429637200	34296372	water-freshwater-other	NA
4440052	Mosquito Metagenome	Mosq1SDMtg20060125	34895936	340098	host-associated-animal	Mosquito
4440053	Mosquito Metagenome	MosqDigSDMtg20060606	81923676	810301	host-associated-animal	Mosquito
4440054	Mosquito Metagenome	Mosq2SDMtg2060606	84803776	810891	host-associated-animal	Mosquito
4440056	Aquacultured Fish (Kent State)	FishMorGutKentSTMic20060504	5956666	60311	host-associated-animal	fish_unknown
4440059	Aquacultured Fish (Kent State)	FishHealSlimKentSTMic20060504	6566476	66066	host-associated-animal	fish_unknown
4440062	Aquacultured Fish (Kent State)	FishHealGutKentSTVir20060504	5323566	47139	host-associated-animal	fish_unknown
4440063	Aquacultured Fish (Kent State)	FishMorGutKentSTVir20060504	6199663	53750	host-associated-animal	fish_unknown
4440064	Aquacultured Fish (Kent State)	FishMorSlimKentSTVir20060504	5909984	60111	host-associated-animal	fish_unknown
4440065	Aquacultured Fish (Kent State)	FishHealSlimKentSTVir20060504	6052526	61476	host-associated-animal	fish_unknown
4440066	Aquacultured Fish (Kent State)	FishMorSlimKentSTMic20060504	8240160	82442	host-associated-animal	fish_unknown
4440283	Chicken Cecum Microbiome	Chicken Cecum A	32296796	310801	host-associated-animal	chicken_gut
4440284	Chicken Cecum Microbiome	Chicken_Cecum_B	26378422	254712	host-associated-animal	chicken_gut
4440285	Chicken Cecum Microbiome	Chicken Cecum A Contigs	3382776	27476	host-associated-animal	chicken_gut
4440286	Chicken Cecum Microbiome	Chicken Cecum B Contigs	2487532	22821	host-associated-animal	chicken_gut
4441695	Aquacultured Fish (Kent State)	Fish -- Healthy gut bacteria	5076977	51498	host-associated-animal	fish_unknown
4441696	Aquacultured Fish (Kent State)	Fish -- Morbid gut bacteria	5956666	60311	host-associated-animal	fish_unknown
4453653	Asian longhorned beetle larval midgut metagenome	ALB Trimmed Reads	382939404	1258810	host-associated-animal	asian_longhorned_beetle_larvae
4460151	Achatina	Achatina_Filtered	182716265	525841	host-associated-animal	unknown
4480501	Achatina	Achatina_Total	318100475	909967	host-associated-animal	giant snail
4481175	Achatina	Achatina_Non-filtered	135384210	384126	host-associated-animal	giant snail
4482672	Achatina	Achatina_Assembly	158000172	426017	host-associated-animal	giant snail
4506440	douc illumina	AIT_FD1_ATCACG_lane6_read2	5648771364	74325939	host-associated-animal	unknown
4506441	douc illumina	AIT_FD1_ATCACG_lane6_read1-1	5648771364	74325939	host-associated-animal	unknown
4578899	Culicoides sonorensis	Sample17	1815358	5640	host-associated-animal	dipter
4578902	Culicoides sonorensis	Sample20	2307426	7338	host-associated-animal	dipter
4478415	Human Microbiome Project (HMP)	SRR061567	3204932400	32049324	host-associated-human	human-oral
4478416	Human Microbiome Project (HMP)	SRR061570	5274248500	52742485	host-associated-human	human-gut
4478417	Human Microbiome Project (HMP)	SRR061573	5103463700	51034637	host-associated-human	human-oral
4478418	Human Microbiome Project (HMP)	SRR061576	2654058500	26540585	host-associated-human	human-oral
4478419	Human Microbiome Project (HMP)	SRR061579	1976408700	19764087	host-associated-human	human-oral
4478420	Human Microbiome Project (HMP)	SRR061582	4334838700	43348387	host-associated-human	human-oral
4478421	Human Microbiome Project (HMP)	SRR061585	5614421600	56144216	host-associated-human	human-oral
4478422	Human Microbiome Project (HMP)	SRR061588	5672245300	56722453	host-associated-human	human-oral
4478423	Human Microbiome Project (HMP)	SRR061591	128006000	1280060	host-associated-human	human-vaginal
4478424	Human Microbiome Project (HMP)	SRR061594	506285600	5062856	host-associated-human	human-vaginal
4478425	Human Microbiome Project (HMP)	SRR061597	1976669000	19766690	host-associated-human	human-oral
4478426	Human Microbiome Project (HMP)	SRR061689	4221368320	44435456	host-associated-human	human-gut
4478427	Human Microbiome Project (HMP)	SRR061692	4101743180	43176244	host-associated-human	human-oral
4478428	Human Microbiome Project (HMP)	SRR061695	3082581850	32448230	host-associated-human	human-oral
4478429	Human Microbiome Project (HMP)	SRR061731	260591391	683370	host-associated-human	human-gut
4478430	Human Microbiome Project (HMP)	SRR061734	221694926	617872	host-associated-human	human-oral
4478431	Human Microbiome Project (HMP)	SRR061737	1878334	6780	host-associated-human	human-vaginal
4478432	Human Microbiome Project (HMP)	SRR061903	7765902019	76890119	host-associated-human	human-gut
4478433	Human Microbiome Project (HMP)	SRR061906	2122291790	21012790	host-associated-human	human-oral
4478434	Human Microbiome Project (HMP)	SRR061909	624322309	6181409	host-associated-human	human-oral
4478435	Human Microbiome Project (HMP)	SRR061912	4709403053	46627753	host-associated-human	human-oral
4478436	Human Microbiome Project (HMP)	SRR061915	1285155512	12724312	host-associated-human	human-oral
4478437	Human Microbiome Project (HMP)	SRR061918	309009399	3059499	host-associated-human	human-vaginal
4478438	Human Microbiome Project (HMP)	SRR061921	3176971665	31455165	host-associated-human	human-skin
4478439	Human Microbiome Project (HMP)	SRR061924	4752094541	47050441	host-associated-human	human-skin
4478440	Human Microbiome Project (HMP)	SRR061927	3264688044	32323644	host-associated-human	human-skin
4478441	Human Microbiome Project (HMP)	SRR061930	6897415745	68291245	host-associated-human	human-gut
4478442	Human Microbiome Project (HMP)	SRR061933	7305462512	72331312	host-associated-human	human-gut
4478443	Human Microbiome Project (HMP)	SRR061936	3881048220	38426220	host-associated-human	human-oral
4489630	Soil Resistome	Control_1358bp	222600600	3161074	host-associated-human	human-gut
4489631	Soil Resistome	Control_1732bp	249821380	3650596	host-associated-human	human-gut
4489632	Soil Resistome	Control_2147bp	233456576	3382932	host-associated-human	human-gut
4489633	Soil Resistome	Control_2408bp	107018152	1521082	host-associated-human	human-gut
4489635	Soil Resistome	Control_3292bp	204598898	2893286	host-associated-human	human-gut
4489636	Soil Resistome	Control_6ABres_1	217287434	3125132	host-associated-human	human-gut
4489637	Soil Resistome	Control_6Abres_2	212562666	3053562	host-associated-human	human-gut
4489638	Soil Resistome	Control_6ABres_3	209176088	2974650	host-associated-human	human-gut
4489639	Soil Resistome	Control_6ABres_4	201823324	2892396	host-associated-human	human-gut
4489641	Soil Resistome	Control_6ABres_5	156868062	2260756	host-associated-human	human-gut
4489657	Soil Resistome	HG1_AX	202215794	2896306	host-associated-human	human-gut
4489659	Soil Resistome	HG1_CA	187665138	2685390	host-associated-human	human-gut
4489661	Soil Resistome	HG1_CF	148696118	2108124	host-associated-human	human-gut
4489662	Soil Resistome	HG1_CH	153706310	2203254	host-associated-human	human-gut
4489663	Soil Resistome	HG1_MN	38031008	538648	host-associated-human	human-gut
4489665	Soil Resistome	HG1_PE	191477240	2703120	host-associated-human	human-gut
4489667	Soil Resistome	HG1_PI	61486410	869424	host-associated-human	human-gut
4489668	Soil Resistome	HG1_SI	233870190	3345222	host-associated-human	human-gut
4503254	Cystic Fibrosis Metagenomes and Metatranscriptomes	CF1-B-St-MtMR	6152422	22042	host-associated-human	human-lungs
4503255	Cystic Fibrosis Metagenomes and Metatranscriptomes	CF1-C--Tr-MtMR	5577191	20048	host-associated-human	human-lungs
4503256	Cystic Fibrosis Metagenomes and Metatranscriptomes	CF1-D-Ex-MgMD	9458743	22147	host-associated-human	human-lungs
4503257	Cystic Fibrosis Metagenomes and Metatranscriptomes	CF1-D-Ex-MgVD	33829450	79207	host-associated-human	human-lungs
4503259	Cystic Fibrosis Metagenomes and Metatranscriptomes	CF1-E-Tr-MgMD	33338405	78200	host-associated-human	human-lungs
4503260	Cystic Fibrosis Metagenomes and Metatranscriptomes	CF1-E-Tr-MgVD	25032711	54778	host-associated-human	human-lungs
4503261	Cystic Fibrosis Metagenomes and Metatranscriptomes	CF1-F-Pt-MgMD	18840736	43417	host-associated-human	human-lungs
4503262	Cystic Fibrosis Metagenomes and Metatranscriptomes	CF1-F-Pt-MgVD	25219355	58675	host-associated-human	human-lungs
4503264	Cystic Fibrosis Metagenomes and Metatranscriptomes	CF2-A-Tr-MtMR	9017790	34057	host-associated-human	human-lungs
4503265	Cystic Fibrosis Metagenomes and Metatranscriptomes	CF3-A-Tr-MtMR	13518946	47220	host-associated-human	human-lungs
4503266	Cystic Fibrosis Metagenomes and Metatranscriptomes	CF4-A-Ex-MgMD	2338363	6700	host-associated-human	human-lungs
4503267	Cystic Fibrosis Metagenomes and Metatranscriptomes	CF4-A-Ex-MtMR	6188941	26992	host-associated-human	human-lungs
4503268	Cystic Fibrosis Metagenomes and Metatranscriptomes	CF4-B-Pt-MgVD	20743016	49007	host-associated-human	human-lungs
4503269	Cystic Fibrosis Metagenomes and Metatranscriptomes	CF4-B-Pt-MtMR	5867805	25156	host-associated-human	human-lungs
4503270	Cystic Fibrosis Metagenomes and Metatranscriptomes	CF4-C-St-MgMD	25715282	59629	host-associated-human	human-lungs
4503271	Cystic Fibrosis Metagenomes and Metatranscriptomes	CF4-C-St-MtMR	9189623	36152	host-associated-human	human-lungs
4503272	Cystic Fibrosis Metagenomes and Metatranscriptomes	CF5-A-Ex-MgVD	80310222	181847	host-associated-human	human-lungs
4503273	Cystic Fibrosis Metagenomes and Metatranscriptomes	CF5-B-Pt-MgVD	51975998	117900	host-associated-human	human-lungs
4503274	Cystic Fibrosis Metagenomes and Metatranscriptomes	CF6-A-Ex-MgMD	2842530	7232	host-associated-human	human-lungs
4503275	Cystic Fibrosis Metagenomes and Metatranscriptomes	CF6-A-Ex-MgVD	15385354	36302	host-associated-human	human-lungs
4503276	Cystic Fibrosis Metagenomes and Metatranscriptomes	CF6-B-Tr-MgMD	33231067	80745	host-associated-human	human-lungs
4503278	Cystic Fibrosis Metagenomes and Metatranscriptomes	CF6-C-Pt-MgMD	16944572	41146	host-associated-human	human-lungs
4503279	Cystic Fibrosis Metagenomes and Metatranscriptomes	CF6-C-Pt-MgVD	15840216	38246	host-associated-human	human-lungs
4503280	Cystic Fibrosis Metagenomes and Metatranscriptomes	CF6-D-St-MgMD	1005662	2787	host-associated-human	human-lungs
4503281	Cystic Fibrosis Metagenomes and Metatranscriptomes	CF6-D-St-MgVD	26281237	64465	host-associated-human	human-lungs
4503282	Cystic Fibrosis Metagenomes and Metatranscriptomes	CF7-A-Ex-MgMD	19973988	49446	host-associated-human	human-lungs
4503283	Cystic Fibrosis Metagenomes and Metatranscriptomes	CF7-A-Ex-MgVD	21530586	50282	host-associated-human	human-lungs
4503284	Cystic Fibrosis Metagenomes and Metatranscriptomes	CF7-B-Tr-MgMD	13548400	33260	host-associated-human	human-lungs
4503285	Cystic Fibrosis Metagenomes and Metatranscriptomes	CF7-B-Tr-MgVD	58644023	134937	host-associated-human	human-lungs
4503286	Cystic Fibrosis Metagenomes and Metatranscriptomes	CF7-C-Tr-MgMD	5650177	14187	host-associated-human	human-lungs
4503287	Cystic Fibrosis Metagenomes and Metatranscriptomes	CF7-C-Tr-MgVD	26627341	60984	host-associated-human	human-lungs
4503288	Cystic Fibrosis Metagenomes and Metatranscriptomes	CF7-D-Pt-MgMD	13131560	32728	host-associated-human	human-lungs
4503289	Cystic Fibrosis Metagenomes and Metatranscriptomes	CF7-D-Pt-MgVD	56699930	124498	host-associated-human	human-lungs
4503290	Cystic Fibrosis Metagenomes and Metatranscriptomes	CF8-A-Ex-MgMD	58122804	142564	host-associated-human	human-lungs
4503291	Cystic Fibrosis Metagenomes and Metatranscriptomes	CF8-A-Ex-MgVD	21387265	51083	host-associated-human	human-lungs
4503292	Cystic Fibrosis Metagenomes and Metatranscriptomes	CF8-B-Pt-MgMD	14247284	34429	host-associated-human	human-lungs
4503293	Cystic Fibrosis Metagenomes and Metatranscriptomes	CF8-B-Pt-MgVD	19692027	47501	host-associated-human	human-lungs
4512843	Example2	Human	1137003273	7529823	host-associated-human	human-blood
4512943	Example2	Human	1137003273	7529823	host-associated-human	human-blood
4513655	Example1	Human	787807914	1366898	host-associated-human	human-blood
4513656	Example3	Human	251491146	1804624	host-associated-human	human-blood
4513658	Example5	Human	51022891	319366	host-associated-human	human-blood
4513660	Example6	Human	171821639	91143	host-associated-human	human-blood
4513846	CRISPR_Skin_Saliva_Project	Sub1Day1Reads	55009724	572184	host-associated-human	human-oral
4513847	CRISPR_Skin_Saliva_Project	Sub1Week8Reads	44418230	491082	host-associated-human	human-oral
4513848	CRISPR_Skin_Saliva_Project	Sub2Day1Reads	65238430	727544	host-associated-human	human-oral
4513849	CRISPR_Skin_Saliva_Project	Sub2Week8Reads	38772942	429220	host-associated-human	human-oral
4513850	CRISPR_Skin_Saliva_Project	Sub3Day1Reads	31854693	389137	host-associated-human	human-oral
4513851	CRISPR_Skin_Saliva_Project	Sub3Week8Reads	36714842	388329	host-associated-human	human-oral
4513852	CRISPR_Skin_Saliva_Project	Sub4Day1Reads	41335642	458375	host-associated-human	human-oral
4513853	CRISPR_Skin_Saliva_Project	Sub4Week8Reads	63068386	687974	host-associated-human	human-oral
4517539	Ancient Oral Metagenome	B61_contigs	217445765	1099672	host-associated-human	human-oral
4517885	Dental_Plaque_Project	Subject1Saliva_Virome	119012911	1241380	host-associated-human	human-oral
4517887	Dental_Plaque_Project	Subject1Subgingival_Virome	22169627	309839	host-associated-human	human-oral
4517889	Dental_Plaque_Project	Subject1Supragingival_Virome	23309209	312796	host-associated-human	human-oral
4517891	Dental_Plaque_Project	Subject2Saliva_Virome	53931051	636511	host-associated-human	human-oral
4517893	Dental_Plaque_Project	Subject2Subgingival_Virome	83060666	903428	host-associated-human	human-oral
4517895	Dental_Plaque_Project	Subject2Supragingival_Virome	87327780	953999	host-associated-human	human-oral
4517899	Dental_Plaque_Project	Subject3Subgingival_Virome	42470245	453990	host-associated-human	human-oral
4517901	Dental_Plaque_Project	Subject3Supragingival_Virome	66321921	710528	host-associated-human	human-oral
4517903	Dental_Plaque_Project	Subject4Saliva_Virome	72635755	759220	host-associated-human	human-oral
4517905	Dental_Plaque_Project	Subject4Subgingival_Virome	49917981	575734	host-associated-human	human-oral
4517907	Dental_Plaque_Project	Subject4Supragingival_Virome	26524571	366250	host-associated-human	human-oral
4520107	Ciprofloxacin perturbation of gut microbiota - metagenomics pilot study	E36	52320588	105279	host-associated-human	human-gut
4520108	Ciprofloxacin perturbation of gut microbiota - metagenomics pilot study	E23	70540700	141637	host-associated-human	human-gut
4520109	Ciprofloxacin perturbation of gut microbiota - metagenomics pilot study	D39	27838824	56165	host-associated-human	human-gut
4520110	Ciprofloxacin perturbation of gut microbiota - metagenomics pilot study	D44	52854450	108632	host-associated-human	human-gut
4520111	Ciprofloxacin perturbation of gut microbiota - metagenomics pilot study	E11	77554542	150271	host-associated-human	human-gut
4520112	Ciprofloxacin perturbation of gut microbiota - metagenomics pilot study	D19	25263691	51281	host-associated-human	human-gut
4520113	Ciprofloxacin perturbation of gut microbiota - metagenomics pilot study	D33	22537131	44981	host-associated-human	human-gut
4520114	Ciprofloxacin perturbation of gut microbiota - metagenomics pilot study	E22	88970036	187991	host-associated-human	human-gut
4520115	Ciprofloxacin perturbation of gut microbiota - metagenomics pilot study	E16	49335977	97071	host-associated-human	human-gut
4520116	Ciprofloxacin perturbation of gut microbiota - metagenomics pilot study	E41	61497422	153811	host-associated-human	human-gut
4520117	Ciprofloxacin perturbation of gut microbiota - metagenomics pilot study	E31	115267359	227167	host-associated-human	human-gut
4520118	Ciprofloxacin perturbation of gut microbiota - metagenomics pilot study	E05	37982209	76148	host-associated-human	human-gut
4520119	Ciprofloxacin perturbation of gut microbiota - metagenomics pilot study	E49	53781125	107307	host-associated-human	human-gut
4520120	Ciprofloxacin perturbation of gut microbiota - metagenomics pilot study	D53	55924368	110603	host-associated-human	human-gut
4520121	Ciprofloxacin perturbation of gut microbiota - metagenomics pilot study	D11	53662425	104650	host-associated-human	human-gut
4520122	Ciprofloxacin perturbation of gut microbiota - metagenomics pilot study	D25	28455705	58263	host-associated-human	human-gut
4520123	Ciprofloxacin perturbation of gut microbiota - metagenomics pilot study	E18	46768155	95777	host-associated-human	human-gut
4520124	Ciprofloxacin perturbation of gut microbiota - metagenomics pilot study	E44	40732942	81966	host-associated-human	human-gut
4520125	Ciprofloxacin perturbation of gut microbiota - metagenomics pilot study	D05	38826990	80071	host-associated-human	human-gut
4520126	Ciprofloxacin perturbation of gut microbiota - metagenomics pilot study	D52	63750879	121556	host-associated-human	human-gut
4520127	Ciprofloxacin perturbation of gut microbiota - metagenomics pilot study	D47	62204602	120686	host-associated-human	human-gut
4520128	Ciprofloxacin perturbation of gut microbiota - metagenomics pilot study	D24	28842828	59014	host-associated-human	human-gut
4520129	Ciprofloxacin perturbation of gut microbiota - metagenomics pilot study	E50	49147915	97028	host-associated-human	human-gut
4520130	Ciprofloxacin perturbation of gut microbiota - metagenomics pilot study	D16	44834465	88850	host-associated-human	human-gut
4529846	Australian Pediatric Diarrhea	10_NT_7149	1557102	5106	host-associated-human	human-gut
4529847	Australian Pediatric Diarrhea	11_NT_5444	7836834	24181	host-associated-human	human-gut
4529848	Australian Pediatric Diarrhea	12_NT_6167	16288079	58740	host-associated-human	human-gut
4529850	Australian Pediatric Diarrhea	14_NT_5461	12149751	39817	host-associated-human	human-gut
4529851	Australian Pediatric Diarrhea	15_NT_5462	11970724	36654	host-associated-human	human-gut
4529852	Australian Pediatric Diarrhea	16_NT_5432	6619536	20058	host-associated-human	human-gut
4529853	Australian Pediatric Diarrhea	17_Melbourne_5307	7404047	22985	host-associated-human	human-gut
4529854	Australian Pediatric Diarrhea	18_NT_5435	8756290	27572	host-associated-human	human-gut
4529855	Australian Pediatric Diarrhea	19_NT_5442	6634550	20927	host-associated-human	human-gut
4529856	Australian Pediatric Diarrhea	1_NT_5439	17581894	58465	host-associated-human	human-gut
4529857	Australian Pediatric Diarrhea	20_Melbourne_5308	19552562	61265	host-associated-human	human-gut
4529858	Australian Pediatric Diarrhea	21_NT_5440	3692114	12282	host-associated-human	human-gut
4529859	Australian Pediatric Diarrhea	22_NT_5464	10348646	33189	host-associated-human	human-gut
4529860	Australian Pediatric Diarrhea	23_NT_5467	6787984	20964	host-associated-human	human-gut
4529861	Australian Pediatric Diarrhea	24_NT_6156	3729405	12466	host-associated-human	human-gut
4529862	Australian Pediatric Diarrhea	25_Melbourne_7115	3100513	9433	host-associated-human	human-gut
4529863	Australian Pediatric Diarrhea	26_Melbourne_5319	11450805	33279	host-associated-human	human-gut
4529864	Australian Pediatric Diarrhea	27_Melbourne_7117	1743322	5757	host-associated-human	human-gut
4529865	Australian Pediatric Diarrhea	28_NT_6155	13396090	43585	host-associated-human	human-gut
4529866	Australian Pediatric Diarrhea	29_NT_5441	2844220	8850	host-associated-human	human-gut
4529867	Australian Pediatric Diarrhea	2_NT_5433	11348679	34633	host-associated-human	human-gut
4529868	Australian Pediatric Diarrhea	30_Melbourne_5322	10538766	32717	host-associated-human	human-gut
4529869	Australian Pediatric Diarrhea	31_Melbourne_7118	24900647	78168	host-associated-human	human-gut
4529870	Australian Pediatric Diarrhea	32_Melbourne_7119	14088085	41278	host-associated-human	human-gut
4529871	Australian Pediatric Diarrhea	33_Melbourne_7120	29262403	93498	host-associated-human	human-gut
4529874	Australian Pediatric Diarrhea	36_Melbourne_7122	11864985	36578	host-associated-human	human-gut
4529875	Australian Pediatric Diarrhea	37_Melbourne_7113	14010973	44237	host-associated-human	human-gut
4529876	Australian Pediatric Diarrhea	38_Melbourne_5313	11321739	36474	host-associated-human	human-gut
4529877	Australian Pediatric Diarrhea	39_Melbourne_6148	7805703	20795	host-associated-human	human-gut
4529878	Australian Pediatric Diarrhea	3_NT_5434	10773274	32804	host-associated-human	human-gut
4529879	Australian Pediatric Diarrhea	40_Melbourne_7124	4767884	15039	host-associated-human	human-gut
4529880	Australian Pediatric Diarrhea	41_NT_5430	396202	1367	host-associated-human	human-gut
4529881	Australian Pediatric Diarrhea	42_Melbourne_6150	5867900	15511	host-associated-human	human-gut
4529882	Australian Pediatric Diarrhea	43_Melbourne_7125	5285174	15811	host-associated-human	human-gut
4529883	Australian Pediatric Diarrhea	44_NT_5431	11149492	36087	host-associated-human	human-gut
4529884	Australian Pediatric Diarrhea	45_Melbourne_7130	4126508	12098	host-associated-human	human-gut
4529885	Australian Pediatric Diarrhea	46_NT_6154	10559633	34351	host-associated-human	human-gut
4529886	Australian Pediatric Diarrhea	47_Melbourne_5330	9255507	26300	host-associated-human	human-gut
4529887	Australian Pediatric Diarrhea	48_NT_6152	14072252	44523	host-associated-human	human-gut
4529888	Australian Pediatric Diarrhea	49_Melbourne_5332	6638042	19492	host-associated-human	human-gut
4529889	Australian Pediatric Diarrhea	4_NT_5463	5553688	16916	host-associated-human	human-gut
4529890	Australian Pediatric Diarrhea	50_Melbourne_5333	13741566	41932	host-associated-human	human-gut
4529891	Australian Pediatric Diarrhea	51_NT_5443	8100818	25471	host-associated-human	human-gut
4529892	Australian Pediatric Diarrhea	52_Melbourne_5335	10548704	30940	host-associated-human	human-gut
4529894	Australian Pediatric Diarrhea	54_Melbourne_6130	8984516	24751	host-associated-human	human-gut
4529895	Australian Pediatric Diarrhea	55_Melbourne_5337	35767163	107672	host-associated-human	human-gut
4529896	Australian Pediatric Diarrhea	56_NT_6171	8814729	28482	host-associated-human	human-gut
4529897	Australian Pediatric Diarrhea	57_NT_6172	14383637	44513	host-associated-human	human-gut
4529898	Australian Pediatric Diarrhea	58_Melbourne_5338	5080095	15020	host-associated-human	human-gut
4529899	Australian Pediatric Diarrhea	59_Melbourne_5340	4544715	14268	host-associated-human	human-gut
4529900	Australian Pediatric Diarrhea	5_NT_5465	12700318	38834	host-associated-human	human-gut
4529901	Australian Pediatric Diarrhea	60_NT_6186	4444392	14456	host-associated-human	human-gut
4529902	Australian Pediatric Diarrhea	61_Melbourne_6117	6882297	18344	host-associated-human	human-gut
4529903	Australian Pediatric Diarrhea	62_Melbourne_6119	9227501	24833	host-associated-human	human-gut
4529905	Australian Pediatric Diarrhea	64_NT_5459	3472391	11139	host-associated-human	human-gut
4529907	Australian Pediatric Diarrhea	66_Melbourne_6122	9721595	26254	host-associated-human	human-gut
4529908	Australian Pediatric Diarrhea	67_NT_6164	11223634	36170	host-associated-human	human-gut
4529911	Australian Pediatric Diarrhea	6_NT_5451	11284801	38351	host-associated-human	human-gut
4529913	Australian Pediatric Diarrhea	71_NT_6190	8550267	27772	host-associated-human	human-gut
4529914	Australian Pediatric Diarrhea	72_Melbourne_6135	7406514	19799	host-associated-human	human-gut
4529915	Australian Pediatric Diarrhea	73_NT_6173	14227071	52926	host-associated-human	human-gut
4529916	Australian Pediatric Diarrhea	74_NT_6177	4853560	16073	host-associated-human	human-gut
4529917	Australian Pediatric Diarrhea	75_NT_6180	4325626	13809	host-associated-human	human-gut
4529918	Australian Pediatric Diarrhea	76_NT_6175	6817622	24539	host-associated-human	human-gut
4529919	Australian Pediatric Diarrhea	77_NT_6181	7403466	24653	host-associated-human	human-gut
4529920	Australian Pediatric Diarrhea	78_NT_7133	5132665	15205	host-associated-human	human-gut
4529921	Australian Pediatric Diarrhea	79_NT_6176	4830790	15629	host-associated-human	human-gut
4529923	Australian Pediatric Diarrhea	80_NT_6165	5947341	19336	host-associated-human	human-gut
4529924	Australian Pediatric Diarrhea	81_NT_5457	8633461	26842	host-associated-human	human-gut
4529925	Australian Pediatric Diarrhea	82_NT_6170	18109952	59278	host-associated-human	human-gut
4529927	Australian Pediatric Diarrhea	84_Melbourne_7114	30306080	96571	host-associated-human	human-gut
4529928	Australian Pediatric Diarrhea	85_Melbourne_6141	19097972	60360	host-associated-human	human-gut
4529929	Australian Pediatric Diarrhea	86_Melbourne_6143	12012819	33770	host-associated-human	human-gut
4529932	Australian Pediatric Diarrhea	9_Melbourne_7128	5891004	19586	host-associated-human	human-gut
4530391	Ancient Oral Metagenome	G12_contigs.fna	189964440	905601	host-associated-human	human-oral
4532927	Home_Microbiome_Project	1802_S1_L001_R1_001	3972075	15825	host-associated-human	house
4532928	Home_Microbiome_Project	1802_S1_L001_R2_001	3972075	15825	host-associated-human	house
4532929	Home_Microbiome_Project	1803_S2_L001_R1_001	11776669	46919	host-associated-human	house
4532930	Home_Microbiome_Project	1803_S2_L001_R2_001	11776669	46919	host-associated-human	house
4532931	Home_Microbiome_Project	1804_S3_L001_R1_001	12047749	47999	host-associated-human	house
4532932	Home_Microbiome_Project	1804_S3_L001_R2_001	12047749	47999	host-associated-human	house
4532933	Home_Microbiome_Project	1805_S4_L001_R1_001	8047311	32061	host-associated-human	house
4532934	Home_Microbiome_Project	1805_S4_L001_R2_001	8047311	32061	host-associated-human	house
4532935	Home_Microbiome_Project	1807_S5_L001_R1_001	40970228	163228	host-associated-human	human-skin
4532936	Home_Microbiome_Project	1807_S5_L001_R2_001	40970228	163228	host-associated-human	human-skin
4532937	Home_Microbiome_Project	1808_S6_L001_R1_001	14271358	56858	host-associated-human	human-skin
4532938	Home_Microbiome_Project	1808_S6_L001_R2_001	14271358	56858	host-associated-human	human-skin
4532939	Home_Microbiome_Project	1809_S7_L001_R1_001	46715618	186118	host-associated-human	human-skin
4532940	Home_Microbiome_Project	1809_S7_L001_R2_001	46715618	186118	host-associated-human	human-skin
4532941	Home_Microbiome_Project	1812_S8_L001_R1_001	16523330	65830	host-associated-human	human-skin
4532942	Home_Microbiome_Project	1812_S8_L001_R2_001	16523330	65830	host-associated-human	human-skin
4532943	Home_Microbiome_Project	1815_S9_L001_R1_001	101835971	405721	host-associated-human	human-skin
4532944	Home_Microbiome_Project	1815_S9_L001_R2_001	101835971	405721	host-associated-human	human-skin
4532945	Home_Microbiome_Project	1817_S10_L001_R1_001	57739287	230037	host-associated-human	house
4532946	Home_Microbiome_Project	1817_S10_L001_R2_001	57739287	230037	host-associated-human	house
4532947	Home_Microbiome_Project	1818_S11_L001_R1_001	12833630	51130	host-associated-human	house
4532948	Home_Microbiome_Project	1818_S11_L001_R2_001	12833630	51130	host-associated-human	house
4532949	Home_Microbiome_Project	1820_S12_L001_R1_001	7500884	29884	host-associated-human	house
4532950	Home_Microbiome_Project	1820_S12_L001_R2_001	7500884	29884	host-associated-human	house
4532951	Home_Microbiome_Project	1821_S13_L001_R1_001	6684130	26630	host-associated-human	house
4532952	Home_Microbiome_Project	1821_S13_L001_R2_001	6684130	26630	host-associated-human	house
4532953	Home_Microbiome_Project	1823_S14_L001_R1_001	5746896	22896	host-associated-human	house
4532954	Home_Microbiome_Project	1823_S14_L001_R2_001	5746896	22896	host-associated-human	house
4532955	Home_Microbiome_Project	1824_S15_L001_R1_001	10896412	43412	host-associated-human	house
4532956	Home_Microbiome_Project	1824_S15_L001_R2_001	10896412	43412	host-associated-human	house
4532957	Home_Microbiome_Project	1825_S16_L001_R1_001	117772212	469212	host-associated-human	house
4532958	Home_Microbiome_Project	1825_S16_L001_R2_001	117772212	469212	host-associated-human	house
4532959	Home_Microbiome_Project	1826_S17_L001_R1_001	20874415	83165	host-associated-human	house
4532960	Home_Microbiome_Project	1826_S17_L001_R2_001	20874415	83165	host-associated-human	house
4532961	Home_Microbiome_Project	1827_S18_L001_R1_001	9233537	36787	host-associated-human	house
4532962	Home_Microbiome_Project	1827_S18_L001_R2_001	9233537	36787	host-associated-human	house
4532963	Home_Microbiome_Project	1828_S19_L001_R1_001	28380570	113070	host-associated-human	house
4532964	Home_Microbiome_Project	1828_S19_L001_R2_001	28380570	113070	host-associated-human	house
4532965	Home_Microbiome_Project	1829_S20_L001_R1_001	42049528	167528	host-associated-human	house
4532966	Home_Microbiome_Project	1829_S20_L001_R2_001	42049528	167528	host-associated-human	house
4532967	Home_Microbiome_Project	1830_S21_L001_R1_001	13273131	52881	host-associated-human	house
4532968	Home_Microbiome_Project	1830_S21_L001_R2_001	13273131	52881	host-associated-human	house
4532969	Home_Microbiome_Project	1831_S22_L001_R1_001	70884910	282410	host-associated-human	human-skin
4532970	Home_Microbiome_Project	1831_S22_L001_R2_001	70884910	282410	host-associated-human	human-skin
4532971	Home_Microbiome_Project	1832_S23_L001_R1_001	20727078	82578	host-associated-human	human-skin
4532972	Home_Microbiome_Project	1832_S23_L001_R2_001	20727078	82578	host-associated-human	human-skin
4532973	Home_Microbiome_Project	1833_S24_L001_R1_001	137409699	547449	host-associated-human	human-skin
4532974	Home_Microbiome_Project	1833_S24_L001_R2_001	137409699	547449	host-associated-human	human-skin
4532975	Home_Microbiome_Project	1834_S25_L001_R1_001	15867969	63219	host-associated-human	human-skin
4532976	Home_Microbiome_Project	1834_S25_L001_R2_001	15867969	63219	host-associated-human	human-skin
4532977	Home_Microbiome_Project	1836_S26_L001_R1_001	83643742	333242	host-associated-human	human-skin
4532978	Home_Microbiome_Project	1836_S26_L001_R2_001	83643742	333242	host-associated-human	human-skin
4532979	Home_Microbiome_Project	1837_S27_L001_R1_001	23176336	92336	host-associated-human	human-skin
4532980	Home_Microbiome_Project	1837_S27_L001_R2_001	23176336	92336	host-associated-human	human-skin
4532981	Home_Microbiome_Project	1839_S28_L001_R1_001	59082137	235387	host-associated-human	human-skin
4532982	Home_Microbiome_Project	1839_S28_L001_R2_001	59082137	235387	host-associated-human	human-skin
4532983	Home_Microbiome_Project	1841_S29_L001_R1_001	9083941	36191	host-associated-human	house
4532984	Home_Microbiome_Project	1841_S29_L001_R2_001	9083941	36191	host-associated-human	house
4532985	Home_Microbiome_Project	1844_S30_L001_R1_001	9729011	38761	host-associated-human	house
4532986	Home_Microbiome_Project	1844_S30_L001_R2_001	9729011	38761	host-associated-human	house
4532987	Home_Microbiome_Project	1847_S32_L001_R1_001	25497584	101584	host-associated-human	house
4532988	Home_Microbiome_Project	1847_S32_L001_R2_001	25497584	101584	host-associated-human	house
4532989	Home_Microbiome_Project	1848_S33_L001_R1_001	15636296	62296	host-associated-human	house
4532990	Home_Microbiome_Project	1848_S33_L001_R2_001	15636296	62296	host-associated-human	house
4532991	Home_Microbiome_Project	1849_S34_L001_R1_001	20545856	81856	host-associated-human	house
4532992	Home_Microbiome_Project	1849_S34_L001_R2_001	20545856	81856	host-associated-human	house
4532993	Home_Microbiome_Project	1850_S35_L001_R1_001	3903803	15553	host-associated-human	house
4532994	Home_Microbiome_Project	1850_S35_L001_R2_001	3903803	15553	host-associated-human	house
4532995	Home_Microbiome_Project	1851_S36_L001_R1_001	1965330	7830	host-associated-human	house
4532996	Home_Microbiome_Project	1851_S36_L001_R2_001	1965330	7830	host-associated-human	house
4532997	Home_Microbiome_Project	1852_S37_L001_R1_001	9727254	38754	host-associated-human	house
4532998	Home_Microbiome_Project	1852_S37_L001_R2_001	9727254	38754	host-associated-human	house
4532999	Home_Microbiome_Project	1855_S38_L001_R1_001	10509621	41871	host-associated-human	human-skin
4533000	Home_Microbiome_Project	1855_S38_L001_R2_001	10509621	41871	host-associated-human	human-skin
4533001	Home_Microbiome_Project	1856_S39_L001_R1_001	5635703	22453	host-associated-human	human-skin
4533002	Home_Microbiome_Project	1856_S39_L001_R2_001	5635703	22453	host-associated-human	human-skin
4533003	Home_Microbiome_Project	1857_S40_L001_R1_001	58897652	234652	host-associated-human	human-skin
4533004	Home_Microbiome_Project	1857_S40_L001_R2_001	58897652	234652	host-associated-human	human-skin
4533005	Home_Microbiome_Project	1858_S41_L001_R1_001	22507170	89670	host-associated-human	human-skin
4533006	Home_Microbiome_Project	1858_S41_L001_R2_001	22507170	89670	host-associated-human	human-skin
4533007	Home_Microbiome_Project	1860_S42_L001_R1_001	53594524	213524	host-associated-human	human-skin
4533008	Home_Microbiome_Project	1860_S42_L001_R2_001	53594524	213524	host-associated-human	human-skin
4533009	Home_Microbiome_Project	1863_S43_L001_R1_001	48934960	194960	host-associated-human	human-skin
4533010	Home_Microbiome_Project	1863_S43_L001_R2_001	48934960	194960	host-associated-human	human-skin
4533011	Home_Microbiome_Project	1865_S44_L001_R1_001	4275785	17035	host-associated-human	house
4533012	Home_Microbiome_Project	1865_S44_L001_R2_001	4275785	17035	host-associated-human	house
4533013	Home_Microbiome_Project	1871_S45_L001_R1_001	5009458	19958	host-associated-human	house
4533014	Home_Microbiome_Project	1871_S45_L001_R2_001	5009458	19958	host-associated-human	house
4533015	Home_Microbiome_Project	1873_S46_L001_R1_001	25794266	102766	host-associated-human	house
4533016	Home_Microbiome_Project	1873_S46_L001_R2_001	25794266	102766	host-associated-human	house
4533017	Home_Microbiome_Project	1874_S47_L001_R1_001	2437963	9713	host-associated-human	house
4533018	Home_Microbiome_Project	1874_S47_L001_R2_001	2437963	9713	host-associated-human	house
4533019	Home_Microbiome_Project	1875_S48_L001_R1_001	16949277	67527	host-associated-human	house
4533020	Home_Microbiome_Project	1875_S48_L001_R2_001	16949277	67527	host-associated-human	house
4533021	Home_Microbiome_Project	1876_S49_L001_R1_001	14938767	59517	host-associated-human	house
4533022	Home_Microbiome_Project	1876_S49_L001_R2_001	14938767	59517	host-associated-human	house
4533023	Home_Microbiome_Project	1878_S50_L001_R1_001	98373677	391927	host-associated-human	house
4533024	Home_Microbiome_Project	1878_S50_L001_R2_001	98373677	391927	host-associated-human	house
4533025	Home_Microbiome_Project	1879_S51_L001_R1_001	26658961	106211	host-associated-human	human-skin
4533026	Home_Microbiome_Project	1879_S51_L001_R2_001	26658961	106211	host-associated-human	human-skin
4533027	Home_Microbiome_Project	1880_S52_L001_R1_001	11253334	44834	host-associated-human	human-skin
4533028	Home_Microbiome_Project	1880_S52_L001_R2_001	11253334	44834	host-associated-human	human-skin
4533029	Home_Microbiome_Project	1881_S53_L001_R1_001	48805946	194446	host-associated-human	human-skin
4533030	Home_Microbiome_Project	1881_S53_L001_R2_001	48805946	194446	host-associated-human	human-skin
4533031	Home_Microbiome_Project	1882_S54_L001_R1_001	18262509	72759	host-associated-human	human-skin
4533032	Home_Microbiome_Project	1882_S54_L001_R2_001	18262509	72759	host-associated-human	human-skin
4533033	Home_Microbiome_Project	1884_S55_L001_R1_001	23028999	91749	host-associated-human	human-skin
4533034	Home_Microbiome_Project	1884_S55_L001_R2_001	23028999	91749	host-associated-human	human-skin
4533036	Home_Microbiome_Project	1889_S57_L001_R1_001	28604713	113963	host-associated-human	house
4533037	Home_Microbiome_Project	1889_S57_L001_R2_001	28604713	113963	host-associated-human	house
4533038	Home_Microbiome_Project	1890_S58_L001_R1_001	13324335	53085	host-associated-human	house
4533039	Home_Microbiome_Project	1890_S58_L001_R2_001	13324335	53085	host-associated-human	house
4533040	Home_Microbiome_Project	1892_S59_L001_R1_001	11130846	44346	host-associated-human	house
4533041	Home_Microbiome_Project	1892_S59_L001_R2_001	11130846	44346	host-associated-human	house
4533042	Home_Microbiome_Project	1893_S60_L001_R1_001	9165014	36514	host-associated-human	house
4533043	Home_Microbiome_Project	1893_S60_L001_R2_001	9165014	36514	host-associated-human	house
4535757	Home_Microbiome_Project	1802_S1_L001_R1_001	3972075	15825	host-associated-human	house
4535758	Home_Microbiome_Project	1802_S1_L001_R2_001	3972075	15825	host-associated-human	house
4535759	Home_Microbiome_Project	1803_S2_L001_R1_001	11776669	46919	host-associated-human	house
4535760	Home_Microbiome_Project	1804_S3_L001_R1_001	12047749	47999	host-associated-human	house
4535761	Home_Microbiome_Project	1804_S3_L001_R2_001	12047749	47999	host-associated-human	house
4535762	Home_Microbiome_Project	1805_S4_L001_R1_001	8047311	32061	host-associated-human	house
4535763	Home_Microbiome_Project	1805_S4_L001_R2_001	8047311	32061	host-associated-human	house
4535764	Home_Microbiome_Project	1807_S5_L001_R1_001	40970228	163228	host-associated-human	human-skin
4535765	Home_Microbiome_Project	1807_S5_L001_R2_001	40970228	163228	host-associated-human	human-skin
4535766	Home_Microbiome_Project	1808_S6_L001_R1_001	14271358	56858	host-associated-human	human-skin
4535767	Home_Microbiome_Project	1808_S6_L001_R2_001	14271358	56858	host-associated-human	human-skin
4535768	Home_Microbiome_Project	1809_S7_L001_R1_001	46715618	186118	host-associated-human	human-skin
4535769	Home_Microbiome_Project	1809_S7_L001_R2_001	46715618	186118	host-associated-human	human-skin
4535770	Home_Microbiome_Project	1812_S8_L001_R1_001	16523330	65830	host-associated-human	human-skin
4535771	Home_Microbiome_Project	1812_S8_L001_R2_001	16523330	65830	host-associated-human	human-skin
4535772	Home_Microbiome_Project	1815_S9_L001_R1_001	101835971	405721	host-associated-human	human-skin
4535773	Home_Microbiome_Project	1815_S9_L001_R2_001	101835971	405721	host-associated-human	human-skin
4535774	Home_Microbiome_Project	1817_S10_L001_R1_001	57739287	230037	host-associated-human	house
4535775	Home_Microbiome_Project	1817_S10_L001_R2_001	57739287	230037	host-associated-human	house
4535776	Home_Microbiome_Project	1818_S11_L001_R1_001	12833630	51130	host-associated-human	house
4535777	Home_Microbiome_Project	1818_S11_L001_R2_001	12833630	51130	host-associated-human	house
4535778	Home_Microbiome_Project	1820_S12_L001_R1_001	7500884	29884	host-associated-human	house
4535779	Home_Microbiome_Project	1820_S12_L001_R2_001	7500884	29884	host-associated-human	house
4535780	Home_Microbiome_Project	1821_S13_L001_R1_001	6684130	26630	host-associated-human	house
4535781	Home_Microbiome_Project	1821_S13_L001_R2_001	6684130	26630	host-associated-human	house
4535782	Home_Microbiome_Project	1823_S14_L001_R1_001	5746896	22896	host-associated-human	house
4535783	Home_Microbiome_Project	1823_S14_L001_R2_001	5746896	22896	host-associated-human	house
4535784	Home_Microbiome_Project	1824_S15_L001_R1_001	10896412	43412	host-associated-human	house
4535785	Home_Microbiome_Project	1824_S15_L001_R2_001	10896412	43412	host-associated-human	house
4535786	Home_Microbiome_Project	1825_S16_L001_R1_001	117772212	469212	host-associated-human	house
4535787	Home_Microbiome_Project	1825_S16_L001_R2_001	117772212	469212	host-associated-human	house
4535788	Home_Microbiome_Project	1826_S17_L001_R1_001	20874415	83165	host-associated-human	house
4535789	Home_Microbiome_Project	1826_S17_L001_R2_001	20874415	83165	host-associated-human	house
4535790	Home_Microbiome_Project	1827_S18_L001_R1_001	9233537	36787	host-associated-human	house
4535791	Home_Microbiome_Project	1827_S18_L001_R2_001	9233537	36787	host-associated-human	house
4535792	Home_Microbiome_Project	1828_S19_L001_R1_001	28380570	113070	host-associated-human	house
4535793	Home_Microbiome_Project	1828_S19_L001_R2_001	28380570	113070	host-associated-human	house
4535794	Home_Microbiome_Project	1829_S20_L001_R1_001	42049528	167528	host-associated-human	house
4535795	Home_Microbiome_Project	1829_S20_L001_R2_001	42049528	167528	host-associated-human	house
4535796	Home_Microbiome_Project	1830_S21_L001_R1_001	13273131	52881	host-associated-human	house
4535797	Home_Microbiome_Project	1830_S21_L001_R2_001	13273131	52881	host-associated-human	house
4535798	Home_Microbiome_Project	1831_S22_L001_R1_001	70884910	282410	host-associated-human	human-skin
4535799	Home_Microbiome_Project	1831_S22_L001_R2_001	70884910	282410	host-associated-human	human-skin
4535800	Home_Microbiome_Project	1832_S23_L001_R1_001	20727078	82578	host-associated-human	human-skin
4535801	Home_Microbiome_Project	1832_S23_L001_R2_001	20727078	82578	host-associated-human	human-skin
4535802	Home_Microbiome_Project	1833_S24_L001_R1_001	137409699	547449	host-associated-human	human-skin
4535803	Home_Microbiome_Project	1833_S24_L001_R2_001	137409699	547449	host-associated-human	human-skin
4535804	Home_Microbiome_Project	1834_S25_L001_R1_001	15867969	63219	host-associated-human	human-skin
4535805	Home_Microbiome_Project	1834_S25_L001_R2_001	15867969	63219	host-associated-human	human-skin
4535806	Home_Microbiome_Project	1836_S26_L001_R1_001	83643742	333242	host-associated-human	human-skin
4535807	Home_Microbiome_Project	1836_S26_L001_R2_001	83643742	333242	host-associated-human	human-skin
4535808	Home_Microbiome_Project	1837_S27_L001_R1_001	23176336	92336	host-associated-human	human-skin
4535809	Home_Microbiome_Project	1837_S27_L001_R2_001	23176336	92336	host-associated-human	human-skin
4535810	Home_Microbiome_Project	1839_S28_L001_R1_001	59082137	235387	host-associated-human	human-skin
4535811	Home_Microbiome_Project	1839_S28_L001_R2_001	59082137	235387	host-associated-human	human-skin
4535812	Home_Microbiome_Project	1841_S29_L001_R1_001	9083941	36191	host-associated-human	house
4535813	Home_Microbiome_Project	1841_S29_L001_R2_001	9083941	36191	host-associated-human	house
4535814	Home_Microbiome_Project	1844_S30_L001_R1_001	9729011	38761	host-associated-human	house
4535815	Home_Microbiome_Project	1844_S30_L001_R2_001	9729011	38761	host-associated-human	house
4535816	Home_Microbiome_Project	1847_S32_L001_R1_001	25497584	101584	host-associated-human	house
4535817	Home_Microbiome_Project	1847_S32_L001_R2_001	25497584	101584	host-associated-human	house
4535818	Home_Microbiome_Project	1848_S33_L001_R1_001	15636296	62296	host-associated-human	house
4535819	Home_Microbiome_Project	1848_S33_L001_R2_001	15636296	62296	host-associated-human	house
4535820	Home_Microbiome_Project	1849_S34_L001_R1_001	20545856	81856	host-associated-human	house
4535821	Home_Microbiome_Project	1849_S34_L001_R2_001	20545856	81856	host-associated-human	house
4535822	Home_Microbiome_Project	1850_S35_L001_R1_001	3903803	15553	host-associated-human	house
4535823	Home_Microbiome_Project	1850_S35_L001_R2_001	3903803	15553	host-associated-human	house
4535824	Home_Microbiome_Project	1851_S36_L001_R1_001	1965330	7830	host-associated-human	house
4535825	Home_Microbiome_Project	1851_S36_L001_R2_001	1965330	7830	host-associated-human	house
4535826	Home_Microbiome_Project	1852_S37_L001_R1_001	9727254	38754	host-associated-human	house
4535827	Home_Microbiome_Project	1852_S37_L001_R2_001	9727254	38754	host-associated-human	house
4535828	Home_Microbiome_Project	1855_S38_L001_R1_001	10509621	41871	host-associated-human	human-skin
4535829	Home_Microbiome_Project	1855_S38_L001_R2_001	10509621	41871	host-associated-human	human-skin
4535830	Home_Microbiome_Project	1856_S39_L001_R1_001	5635703	22453	host-associated-human	human-skin
4535831	Home_Microbiome_Project	1856_S39_L001_R2_001	5635703	22453	host-associated-human	human-skin
4535832	Home_Microbiome_Project	1857_S40_L001_R1_001	58897652	234652	host-associated-human	human-skin
4535833	Home_Microbiome_Project	1857_S40_L001_R2_001	58897652	234652	host-associated-human	human-skin
4535834	Home_Microbiome_Project	1858_S41_L001_R1_001	22507170	89670	host-associated-human	human-skin
4535835	Home_Microbiome_Project	1858_S41_L001_R2_001	22507170	89670	host-associated-human	human-skin
4535836	Home_Microbiome_Project	1860_S42_L001_R1_001	53594524	213524	host-associated-human	human-skin
4535837	Home_Microbiome_Project	1860_S42_L001_R2_001	53594524	213524	host-associated-human	human-skin
4535838	Home_Microbiome_Project	1863_S43_L001_R1_001	48934960	194960	host-associated-human	human-skin
4535839	Home_Microbiome_Project	1863_S43_L001_R2_001	48934960	194960	host-associated-human	human-skin
4535840	Home_Microbiome_Project	1865_S44_L001_R1_001	4275785	17035	host-associated-human	house
4535841	Home_Microbiome_Project	1865_S44_L001_R2_001	4275785	17035	host-associated-human	house
4535842	Home_Microbiome_Project	1871_S45_L001_R1_001	5009458	19958	host-associated-human	house
4535843	Home_Microbiome_Project	1871_S45_L001_R2_001	5009458	19958	host-associated-human	house
4535844	Home_Microbiome_Project	1873_S46_L001_R1_001	25794266	102766	host-associated-human	house
4535845	Home_Microbiome_Project	1873_S46_L001_R2_001	25794266	102766	host-associated-human	house
4535846	Home_Microbiome_Project	1874_S47_L001_R1_001	2437963	9713	host-associated-human	house
4535847	Home_Microbiome_Project	1874_S47_L001_R2_001	2437963	9713	host-associated-human	house
4535848	Home_Microbiome_Project	1875_S48_L001_R1_001	16949277	67527	host-associated-human	house
4535849	Home_Microbiome_Project	1875_S48_L001_R2_001	16949277	67527	host-associated-human	house
4535850	Home_Microbiome_Project	1876_S49_L001_R1_001	14938767	59517	host-associated-human	house
4535851	Home_Microbiome_Project	1876_S49_L001_R2_001	14938767	59517	host-associated-human	house
4535852	Home_Microbiome_Project	1878_S50_L001_R1_001	98373677	391927	host-associated-human	house
4535853	Home_Microbiome_Project	1878_S50_L001_R2_001	98373677	391927	host-associated-human	house
4535854	Home_Microbiome_Project	1879_S51_L001_R1_001	26658961	106211	host-associated-human	human-skin
4535855	Home_Microbiome_Project	1879_S51_L001_R2_001	26658961	106211	host-associated-human	human-skin
4535856	Home_Microbiome_Project	1880_S52_L001_R1_001	11253334	44834	host-associated-human	human-skin
4535857	Home_Microbiome_Project	1880_S52_L001_R2_001	11253334	44834	host-associated-human	human-skin
4535858	Home_Microbiome_Project	1881_S53_L001_R1_001	48805946	194446	host-associated-human	human-skin
4535859	Home_Microbiome_Project	1881_S53_L001_R2_001	48805946	194446	host-associated-human	human-skin
4535860	Home_Microbiome_Project	1882_S54_L001_R1_001	18262509	72759	host-associated-human	human-skin
4535861	Home_Microbiome_Project	1882_S54_L001_R2_001	18262509	72759	host-associated-human	human-skin
4535862	Home_Microbiome_Project	1884_S55_L001_R1_001	23028999	91749	host-associated-human	human-skin
4535863	Home_Microbiome_Project	1884_S55_L001_R2_001	23028999	91749	host-associated-human	human-skin
4535865	Home_Microbiome_Project	1889_S57_L001_R1_001	28604713	113963	host-associated-human	house
4535866	Home_Microbiome_Project	1889_S57_L001_R2_001	28604713	113963	host-associated-human	house
4535867	Home_Microbiome_Project	1890_S58_L001_R1_001	13324335	53085	host-associated-human	house
4535868	Home_Microbiome_Project	1890_S58_L001_R2_001	13324335	53085	host-associated-human	house
4535869	Home_Microbiome_Project	1892_S59_L001_R1_001	11130846	44346	host-associated-human	house
4535870	Home_Microbiome_Project	1892_S59_L001_R2_001	11130846	44346	host-associated-human	house
4535871	Home_Microbiome_Project	1893_S60_L001_R1_001	9165014	36514	host-associated-human	house
4535872	Home_Microbiome_Project	1893_S60_L001_R2_001	9165014	36514	host-associated-human	house
4541773	2,3-butanedione fermentation in CF lung	2,3b-dhits_Whiteson_ISME_2013	1074145	6551	host-associated-human	human-blood
4441679	Cow Rumen	Cow rumen -- 640F6	26644817	264849	host-associated-mammal	Cow_rumen
4441680	Cow Rumen	Cow rumen -- 80F6	18153371	178713	host-associated-mammal	Cow_rumen
4441681	Cow Rumen	Cow rumen -- 710F6	35115534	345317	host-associated-mammal	Cow_rumen
4441682	Cow Rumen	Cow rumen -- Pooled Planktonic	24016021	236830	host-associated-mammal	Cow_rumen
4444130	animal-1	stool metagnome	74290342	108486	host-associated-mammal	cattle_gut
4444164	Canine Intestinal Microbiome	K9C	53210115	66969	host-associated-mammal	canis_familiaris_gut
4444165	Canine Intestinal Microbiome	K9BP	43577975	67761	host-associated-mammal	canis_familiaris_gut
4444702	Canine Intestinal Microbiome	canine beet pulp GI metagenome	155306700	426502	host-associated-mammal	canis_familiaris_gut
4444703	Canine Intestinal Microbiome	canine control gastrointestinal metagenome	232880414	583523	host-associated-mammal	canis_familiaris_gut
4448367	animal-1	Cattle fecal pool	137850268	292121	host-associated-mammal	cattle_gut
4513787	compost enrichment metagenome	Compost_microbial_communities_in_hangzhou	114293784	174022	host-associated-mammal	sheep
4513818	Exploring the Sheep Rumen Microbiome for Biomass Degrading Genes	Sheep totalDNA	210253520	2254551	host-associated-mammal	sheep
4514928	douc illumina	AIT_FD2_ACTTGA_lane6_read1	5101707556	67127731	host-associated-mammal	unknown
4514929	douc illumina	AIT_FD2_ACTTGA_lane6_read2	5101707556	67127731	host-associated-mammal	unknown
4517704	Mice Frailty	Mouse_1.1_R1	806117200	8061172	host-associated-mammal	mus
4517705	Mice Frailty	Mouse_1.1_R2	806117200	8061172	host-associated-mammal	mus
4517706	Mice Frailty	Mouse_10.6_R1	772645300	7726453	host-associated-mammal	mus
4517707	Mice Frailty	Mouse_10.6_R2	772645300	7726453	host-associated-mammal	mus
4517708	Mice Frailty	Mouse_11.7_R1	820138200	8201382	host-associated-mammal	mus
4517709	Mice Frailty	Mouse_11.7_R2	820138200	8201382	host-associated-mammal	mus
4517710	Mice Frailty	Mouse_14.Y7-Aug14_R1	1143760000	11437600	host-associated-mammal	mus
4517711	Mice Frailty	Mouse_14.Y7-Aug14_R2	1143760000	11437600	host-associated-mammal	mus
4517712	Mice Frailty	Mouse_15.Y7-Aug15_R1	1368295400	13682954	host-associated-mammal	mus
4517713	Mice Frailty	Mouse_15.Y7-Aug15_R2	1368295400	13682954	host-associated-mammal	mus
4517714	Mice Frailty	Mouse_16.M11-Jul13_R1	1224021100	12240211	host-associated-mammal	mus
4517715	Mice Frailty	Mouse_16.M11-Jul13_R2	1224021100	12240211	host-associated-mammal	mus
4517716	Mice Frailty	Mouse_18.M11-Aug14_R1	1261606600	12616066	host-associated-mammal	mus
4517717	Mice Frailty	Mouse_18.M11-Aug14_R2	1261606600	12616066	host-associated-mammal	mus
4517718	Mice Frailty	Mouse_19.M11-Aug15_R1	974692000	9746920	host-associated-mammal	mus
4517719	Mice Frailty	Mouse_19.M11-Aug15_R2	974692000	9746920	host-associated-mammal	mus
4517720	Mice Frailty	Mouse_2.M13-Jul13_R1	872835100	8728351	host-associated-mammal	mus
4517721	Mice Frailty	Mouse_2.M13-Jul13_R2	872835100	8728351	host-associated-mammal	mus
4517722	Mice Frailty	Mouse_20.8_R1	979720800	9797208	host-associated-mammal	mus
4517723	Mice Frailty	Mouse_20.8_R2	979720800	9797208	host-associated-mammal	mus
4517724	Mice Frailty	Mouse_21.13_R1	880877100	8808771	host-associated-mammal	mus
4517725	Mice Frailty	Mouse_21.13_R2	880877100	8808771	host-associated-mammal	mus
4517726	Mice Frailty	Mouse_22.14_R1	1033293200	10332932	host-associated-mammal	mus
4517727	Mice Frailty	Mouse_22.14_R2	1033293200	10332932	host-associated-mammal	mus
4517728	Mice Frailty	Mouse_23.15_R1	840977200	8409772	host-associated-mammal	mus
4517729	Mice Frailty	Mouse_23.15_R2	840977200	8409772	host-associated-mammal	mus
4517730	Mice Frailty	Mouse_25.21_R1	890972300	8909723	host-associated-mammal	mus
4517731	Mice Frailty	Mouse_25.21_R2	890972300	8909723	host-associated-mammal	mus
4517732	Mice Frailty	Mouse_3.3_R1	913593900	9135939	host-associated-mammal	mus
4517733	Mice Frailty	Mouse_3.3_R2	913593900	9135939	host-associated-mammal	mus
4517734	Mice Frailty	Mouse_4.1E-Aug16_R1	991823600	9918236	host-associated-mammal	mus
4517735	Mice Frailty	Mouse_4.1E-Aug16_R2	991823600	9918236	host-associated-mammal	mus
4517736	Mice Frailty	Mouse_5.2E-May24_R1	1172762600	11727626	host-associated-mammal	mus
4517737	Mice Frailty	Mouse_5.2E-May24_R2	1172762600	11727626	host-associated-mammal	mus
4517738	Mice Frailty	Mouse_6.2E-Aug14_R1	1324905100	13249051	host-associated-mammal	mus
4517739	Mice Frailty	Mouse_6.2E-Aug14_R2	1324905100	13249051	host-associated-mammal	mus
4517740	Mice Frailty	Mouse_7.2E-Aug15_R1	1285588300	12855883	host-associated-mammal	mus
4517741	Mice Frailty	Mouse_7.2E-Aug15_R2	1285588300	12855883	host-associated-mammal	mus
4517742	Mice Frailty	Mouse_8.4_R1	945789800	9457898	host-associated-mammal	mus
4517743	Mice Frailty	Mouse_8.4_R2	945789800	9457898	host-associated-mammal	mus
4517744	Mice Frailty	Mouse_9.5_R1	898754200	8987542	host-associated-mammal	mus
4517745	Mice Frailty	Mouse_9.5_R2	898754200	8987542	host-associated-mammal	mus
4519873	Bovine Metagenome	6803-control-rumen_R1	518490671	5501350	host-associated-mammal	Bos taurus
4519874	Bovine Metagenome	6803-control-rumen_R2	488965687	5501350	host-associated-mammal	Bos taurus
4519885	Bovine Metagenome	6803-control-faeces_R1	828403315	8803493	host-associated-mammal	Bos taurus
4519886	Bovine Metagenome	6803-control-faeces_R2	685248937	8803493	host-associated-mammal	Bos taurus
4519887	Bovine Metagenome	6803-FT-faeces_R2	504517177	6145363	host-associated-mammal	Bos taurus
4519888	Bovine Metagenome	6803-FT-rumen_R1	507379787	5378316	host-associated-mammal	Bos taurus
4519889	Bovine Metagenome	6803-FT-rumen_R2	508122620	5378316	host-associated-mammal	Bos taurus
4519890	Bovine Metagenome	6838-control-faeces_R1	595527195	6321628	host-associated-mammal	Bos taurus
4519891	Bovine Metagenome	6838-control-faeces_R2	539547092	6321628	host-associated-mammal	Bos taurus
4519892	Bovine Metagenome	6838-FT-faeces_R1	456268527	4842154	host-associated-mammal	Bos taurus
4519893	Bovine Metagenome	6838-FT-faeces_R2	435062563	4842154	host-associated-mammal	Bos taurus
4519894	Bovine Metagenome	6838-FT-rumen_R1	538512001	5712271	host-associated-mammal	Bos taurus
4519895	Bovine Metagenome	6838-FT-rumen_R2	509367298	5712271	host-associated-mammal	Bos taurus
4519896	Bovine Metagenome	6852-control-faeces_R1	506571848	5381779	host-associated-mammal	Bos taurus
4519897	Bovine Metagenome	6852-FT-rumen_R1	426851952	4524511	host-associated-mammal	Bos taurus
4519898	Bovine Metagenome	6852-FT-rumen_R2	416636278	4524511	host-associated-mammal	Bos taurus
4520058	Bovine Metagenome	6852-control-faeces_R2	442425724	5381779	host-associated-mammal	Bos taurus
4520059	Bovine Metagenome	6852-control-rumen_R1	511204996	5425084	host-associated-mammal	Bos taurus
4520060	Bovine Metagenome	6852-control-rumen_R2	499185639	5425084	host-associated-mammal	Bos taurus
4520061	Bovine Metagenome	6852-FT-faeces_R1	675627517	7175457	host-associated-mammal	Bos taurus
4520062	Bovine Metagenome	6852-FT-faeces_R2	588639296	7175457	host-associated-mammal	Bos taurus
4520063	Bovine Metagenome	6859-control-faeces_R1	359401342	3815729	host-associated-mammal	Bos taurus
4520064	Bovine Metagenome	6859-control-faeces_R2	346824352	3815729	host-associated-mammal	Bos taurus
4520065	Bovine Metagenome	6859-control-rumen_R1	518561806	5498955	host-associated-mammal	Bos taurus
4520066	Bovine Metagenome	6859-control-rumen_R2	508246456	5498955	host-associated-mammal	Bos taurus
4520067	Bovine Metagenome	6859-FT-faeces_R1	486133377	5161808	host-associated-mammal	Bos taurus
4520068	Bovine Metagenome	6859-FT-faeces_R2	451389655	5161808	host-associated-mammal	Bos taurus
4520069	Bovine Metagenome	6859-FT-rumen_R1	463134158	4910725	host-associated-mammal	Bos taurus
4520070	Bovine Metagenome	6859-FT-rumen_R2	461774353	4910725	host-associated-mammal	Bos taurus
4520071	Bovine Metagenome	6882-control-faeces_R1	498451722	5295240	host-associated-mammal	Bos taurus
4520072	Bovine Metagenome	6882-control-faeces_R2	447588554	5295240	host-associated-mammal	Bos taurus
4520073	Bovine Metagenome	6882-control-rumen_R1	539518308	5719309	host-associated-mammal	Bos taurus
4520074	Bovine Metagenome	6882-control-rumen_R2	533296312	5719309	host-associated-mammal	Bos taurus
4520075	Bovine Metagenome	6882-FT-faeces_R1	449795751	4778871	host-associated-mammal	Bos taurus
4520076	Bovine Metagenome	6882-FT-faeces_R2	404930784	4778871	host-associated-mammal	Bos taurus
4520077	Bovine Metagenome	6882-FT-rumen-a_R1	514311012	5448846	host-associated-mammal	Bos taurus
4520078	Bovine Metagenome	6882-FT-rumen-a_R2	502695864	5448846	host-associated-mammal	Bos taurus
4520079	Bovine Metagenome	6882-FT-rumen-b_R1	426448553	4521509	host-associated-mammal	Bos taurus
4520080	Bovine Metagenome	6882-FT-rumen-b_R2	406798270	4521509	host-associated-mammal	Bos taurus
4520081	Bovine Metagenome	7920-control-faeces_R1	417076099	4427042	host-associated-mammal	Bos taurus
4520082	Bovine Metagenome	7920-control-faeces_R2	398938403	4427042	host-associated-mammal	Bos taurus
4520083	Bovine Metagenome	7920-control-rumen_R1	344205852	3658097	host-associated-mammal	Bos taurus
4520084	Bovine Metagenome	7920-control-rumen_R2	291753842	3658097	host-associated-mammal	Bos taurus
4520085	Bovine Metagenome	7920-FT-faeces_R1	445395291	4726808	host-associated-mammal	Bos taurus
4520086	Bovine Metagenome	7920-FT-faeces_R2	423420304	4726808	host-associated-mammal	Bos taurus
4520087	Bovine Metagenome	7920-FT-rumen_R1	528075036	5601728	host-associated-mammal	Bos taurus
4520088	Bovine Metagenome	7920-FT-rumen_R2	514107941	5601728	host-associated-mammal	Bos taurus
4520089	Bovine Metagenome	FCE-1831_R1	361478527	3829112	host-associated-mammal	Bos taurus
4520090	Bovine Metagenome	FCE-1831_R2	374689080	3829112	host-associated-mammal	Bos taurus
4520091	Bovine Metagenome	FCE-2287_R1	338339321	3582414	host-associated-mammal	Bos taurus
4520092	Bovine Metagenome	FCE-2287_R2	349651938	3582414	host-associated-mammal	Bos taurus
4520093	Bovine Metagenome	FCE-3170_R1	385209706	4076094	host-associated-mammal	Bos taurus
4520094	Bovine Metagenome	FCE-3170_R2	401095392	4076094	host-associated-mammal	Bos taurus
4520095	Bovine Metagenome	FCE-3219_R1	339020021	3589425	host-associated-mammal	Bos taurus
4520096	Bovine Metagenome	FCE-3219_R2	351333765	3589425	host-associated-mammal	Bos taurus
4520097	Bovine Metagenome	FCE-441_R1	338412223	3584140	host-associated-mammal	Bos taurus
4520098	Bovine Metagenome	FCE-441_R2	350006861	3584140	host-associated-mammal	Bos taurus
4520099	Bovine Metagenome	FCE-462_R1	335046541	3551070	host-associated-mammal	Bos taurus
4520100	Bovine Metagenome	FCE-462_R2	314406451	3551070	host-associated-mammal	Bos taurus
4520101	Bovine Metagenome	FCE-463_R1	389041859	4121934	host-associated-mammal	Bos taurus
4520102	Bovine Metagenome	FCE-463_R2	402282999	4121934	host-associated-mammal	Bos taurus
4520103	Bovine Metagenome	FCE-809_R1	304845819	3229866	host-associated-mammal	Bos taurus
4520104	Bovine Metagenome	FCE-809_R2	315580955	3229866	host-associated-mammal	Bos taurus
4520105	Bovine Metagenome	FCE-818_R1	297370812	3149875	host-associated-mammal	Bos taurus
4520106	Bovine Metagenome	FCE-818_R2	307134591	3149875	host-associated-mammal	Bos taurus
4520132	Bovine Metagenome	FCE-820_R1	466551150	4944445	host-associated-mammal	Bos taurus
4520133	Bovine Metagenome	FCE-820_R2	483842309	4944445	host-associated-mammal	Bos taurus
4520134	Bovine Metagenome	FCE-822_R1	324114276	3435073	host-associated-mammal	Bos taurus
4520135	Bovine Metagenome	FCE-822_R2	315841144	3435073	host-associated-mammal	Bos taurus
4520136	Bovine Metagenome	FCE-826_R1	340778212	3615888	host-associated-mammal	Bos taurus
4520137	Bovine Metagenome	FCE-826_R2	301710555	3615888	host-associated-mammal	Bos taurus
4520138	Bovine Metagenome	FCE-841_R1	336126853	3558718	host-associated-mammal	Bos taurus
4520139	Bovine Metagenome	FCE-841_R2	349159411	3558718	host-associated-mammal	Bos taurus
4520140	Bovine Metagenome	FCE-8421_R1	319067317	3381173	host-associated-mammal	Bos taurus
4520141	Bovine Metagenome	FCE-8421_R2	330285228	3381173	host-associated-mammal	Bos taurus
4520142	Bovine Metagenome	FCE-8429_R1	344882664	3653797	host-associated-mammal	Bos taurus
4520143	Bovine Metagenome	FCE-8429_R2	328942511	3653797	host-associated-mammal	Bos taurus
4520144	Bovine Metagenome	FCE-8466_R1	323715129	3426570	host-associated-mammal	Bos taurus
4520145	Bovine Metagenome	FCE-8466_R2	335508050	3426570	host-associated-mammal	Bos taurus
4525790	Bovine Metagenome	Grapemarc-Con-1995_R1	745459234	7930088	host-associated-mammal	Bos taurus
4525791	Bovine Metagenome	Grapemarc-Con-1995_R2	565674253	7930088	host-associated-mammal	Bos taurus
4525792	Bovine Metagenome	Grapemarc-Con-2028_R1	830594297	8836409	host-associated-mammal	Bos taurus
4525793	Bovine Metagenome	Grapemarc-Con-2028_R2	627482438	8836409	host-associated-mammal	Bos taurus
4525794	Bovine Metagenome	Grapemarc-Con-2042_R1	765279351	8143142	host-associated-mammal	Bos taurus
4525795	Bovine Metagenome	Grapemarc-Con-2042_R2	570940296	8143142	host-associated-mammal	Bos taurus
4525796	Bovine Metagenome	Grapemarc-Con-2165_R1	610081318	6492156	host-associated-mammal	Bos taurus
4525797	Bovine Metagenome	Grapemarc-Con-2165_R2	454338283	6492156	host-associated-mammal	Bos taurus
4525798	Bovine Metagenome	Grapemarc-Con-3060_R1	892186861	9489018	host-associated-mammal	Bos taurus
4525799	Bovine Metagenome	Grapemarc-Con-4570_R2	885609341	12448963	host-associated-mammal	Bos taurus
4525800	Bovine Metagenome	Grapemarc-Con-5679_R2	352337638	5000616	host-associated-mammal	Bos taurus
4525801	Bovine Metagenome	Grapemarc-Con-657_R1	472248026	5025730	host-associated-mammal	Bos taurus
4525802	Bovine Metagenome	Grapemarc-Con-657_R2	354471496	5025730	host-associated-mammal	Bos taurus
4525803	Bovine Metagenome	Grapemarc-Con-6833_R1	625890100	6657767	host-associated-mammal	Bos taurus
4525804	Bovine Metagenome	Grapemarc-Con-6833_R2	472433911	6657767	host-associated-mammal	Bos taurus
4525805	Bovine Metagenome	Grapemarc-Con-6857_R1	482751591	5136946	host-associated-mammal	Bos taurus
4525806	Bovine Metagenome	Grapemarc-Con-6857_R2	359559536	5136946	host-associated-mammal	Bos taurus
4525807	Bovine Metagenome	Grapemarc-Con-6870_R1	893067433	9497648	host-associated-mammal	Bos taurus
4525808	Bovine Metagenome	Grapemarc-Con-6870_R2	645630607	9497648	host-associated-mammal	Bos taurus
4525809	Bovine Metagenome	Grapemarc-Con-7939_R1	566007804	6017221	host-associated-mammal	Bos taurus
4525810	Bovine Metagenome	Grapemarc-Con-7939_R2	427919858	6017221	host-associated-mammal	Bos taurus
4525811	Bovine Metagenome	Grapemarc-Dry-1990_R1	616414115	6557495	host-associated-mammal	Bos taurus
4525812	Bovine Metagenome	Grapemarc-Dry-1990_R2	456258701	6557495	host-associated-mammal	Bos taurus
4525813	Bovine Metagenome	Grapemarc-Dry-2196_R1	499889347	5315141	host-associated-mammal	Bos taurus
4525814	Bovine Metagenome	Grapemarc-Dry-2196_R2	378485163	5315141	host-associated-mammal	Bos taurus
4525815	Bovine Metagenome	Grapemarc-Dry-2204_R1	584011201	6210787	host-associated-mammal	Bos taurus
4525816	Bovine Metagenome	Grapemarc-Dry-2204_R2	435680939	6210787	host-associated-mammal	Bos taurus
4525817	Bovine Metagenome	Grapemarc-Dry-2209_R1	369666829	3934656	host-associated-mammal	Bos taurus
4525818	Bovine Metagenome	Grapemarc-Dry-2209_R2	277963252	3934656	host-associated-mammal	Bos taurus
4525819	Bovine Metagenome	Grapemarc-Dry-3082_R1	529405953	5626304	host-associated-mammal	Bos taurus
4525820	Bovine Metagenome	Grapemarc-Dry-3082_R2	413554552	5626304	host-associated-mammal	Bos taurus
4525821	Bovine Metagenome	Grapemarc-Dry-4522_R1	626654752	6660006	host-associated-mammal	Bos taurus
4525822	Bovine Metagenome	Grapemarc-Dry-4522_R2	476938758	6660006	host-associated-mammal	Bos taurus
4525823	Bovine Metagenome	Grapemarc-Dry-5592_R1	413938716	4397688	host-associated-mammal	Bos taurus
4525824	Bovine Metagenome	Grapemarc-Dry-5592_R2	314649610	4397688	host-associated-mammal	Bos taurus
4525825	Bovine Metagenome	Grapemarc-Dry-5630_R1	579394204	6160174	host-associated-mammal	Bos taurus
4525826	Bovine Metagenome	Grapemarc-Dry-5630_R2	441023953	6160174	host-associated-mammal	Bos taurus
4525827	Bovine Metagenome	Grapemarc-Dry-5660_R1	622915591	6616647	host-associated-mammal	Bos taurus
4525828	Bovine Metagenome	Grapemarc-Dry-5660_R2	487860086	6616647	host-associated-mammal	Bos taurus
4525829	Bovine Metagenome	Grapemarc-Dry-6823_R1	949155917	10077219	host-associated-mammal	Bos taurus
4525830	Bovine Metagenome	Grapemarc-Dry-6823_R2	768198205	10077219	host-associated-mammal	Bos taurus
4525831	Bovine Metagenome	Grapemarc-Wet-1912_R1	554777472	5894332	host-associated-mammal	Bos taurus
4525832	Bovine Metagenome	Grapemarc-Wet-1912_R2	431475645	5894332	host-associated-mammal	Bos taurus
4525833	Bovine Metagenome	Grapemarc-Wet-2032_R1	567692379	6025520	host-associated-mammal	Bos taurus
4525834	Bovine Metagenome	Grapemarc-Wet-2032_R2	514491436	6025520	host-associated-mammal	Bos taurus
4525835	Bovine Metagenome	Grapemarc-Wet-2074_R1	395349595	4197353	host-associated-mammal	Bos taurus
4525836	Bovine Metagenome	Grapemarc-Wet-2074_R2	323925005	4197353	host-associated-mammal	Bos taurus
4525837	Bovine Metagenome	Grapemarc-Wet-2141_R1	604336675	6419083	host-associated-mammal	Bos taurus
4525838	Bovine Metagenome	Grapemarc-Wet-2141_R2	468579185	6419083	host-associated-mammal	Bos taurus
4525839	Bovine Metagenome	Grapemarc-Wet-3097_R1	363648565	3861214	host-associated-mammal	Bos taurus
4525840	Bovine Metagenome	Grapemarc-Wet-3097_R2	296101526	3861214	host-associated-mammal	Bos taurus
4525841	Bovine Metagenome	Grapemarc-Wet-4567_R1	624063104	6628359	host-associated-mammal	Bos taurus
4525842	Bovine Metagenome	Grapemarc-Wet-4567_R2	516333827	6628359	host-associated-mammal	Bos taurus
4525843	Bovine Metagenome	Grapemarc-Wet-6747_R1	605784195	6437625	host-associated-mammal	Bos taurus
4525844	Bovine Metagenome	Grapemarc-Wet-6747_R2	483914188	6437625	host-associated-mammal	Bos taurus
4525845	Bovine Metagenome	Grapemarc-Wet-6810_R1	541769279	5754745	host-associated-mammal	Bos taurus
4525846	Bovine Metagenome	Grapemarc-Wet-6810_R2	428000141	5754745	host-associated-mammal	Bos taurus
4525847	Bovine Metagenome	Grapemarc-Wet-6853_R1	422554419	4486901	host-associated-mammal	Bos taurus
4525848	Bovine Metagenome	Grapemarc-Wet-6853_R2	348146590	4486901	host-associated-mammal	Bos taurus
4525849	Bovine Metagenome	Grapemarc-Wet-7354_R1	548085772	5821195	host-associated-mammal	Bos taurus
4525850	Bovine Metagenome	Grapemarc-Wet-7354_R2	453892686	5821195	host-associated-mammal	Bos taurus
4525948	Bovine Metagenome	2202-FT-rumen_R1	559175634	5931556	host-associated-mammal	Bos taurus
4525949	Bovine Metagenome	2202-FT-rumen_R2	525351612	5931556	host-associated-mammal	Bos taurus
4525950	Bovine Metagenome	2202-control-rumen_R1	449546549	4772806	host-associated-mammal	Bos taurus
4525951	Bovine Metagenome	2202-control-rumen_R2	418233504	4772806	host-associated-mammal	Bos taurus
4525952	Bovine Metagenome	3063-control-rumen_R1	523781070	5554796	host-associated-mammal	Bos taurus
4525953	Bovine Metagenome	3063-control-rumen_R2	510009461	5554796	host-associated-mammal	Bos taurus
4525954	Bovine Metagenome	3063-FT-rumen_R1	532301925	5645003	host-associated-mammal	Bos taurus
4525955	Bovine Metagenome	3063-FT-rumen_R2	514839040	5645003	host-associated-mammal	Bos taurus
4525956	Bovine Metagenome	Grapemarc-Con-3060_R2	689120873	9489018	host-associated-mammal	Bos taurus
4525957	Bovine Metagenome	Grapemarc-Con-4570_R1	1170296880	12448963	host-associated-mammal	Bos taurus
4525958	Bovine Metagenome	Grapemarc-Con-5679_R1	469913649	5000616	host-associated-mammal	Bos taurus
4528728	Wild mice enterotypes	C1220	129756632	161004	host-associated-mammal	mouse
4528729	Wild mice enterotypes	C1221	119956533	168808	host-associated-mammal	mouse
4528730	Wild mice enterotypes	C1222	188500012	574218	host-associated-mammal	mouse
4528731	Wild mice enterotypes	C1223	242605462	1117827	host-associated-mammal	mouse
4528732	Wild mice enterotypes	C1224	131175401	346730	host-associated-mammal	mouse
4528733	Wild mice enterotypes	C1225	118927889	184715	host-associated-mammal	mouse
4528734	Wild mice enterotypes	C1226	119932702	155824	host-associated-mammal	mouse
4528735	Wild mice enterotypes	C1227	147954096	203543	host-associated-mammal	mouse
4528736	Wild mice enterotypes	C1228	131012946	179629	host-associated-mammal	mouse
4528737	Wild mice enterotypes	C1229	116036273	205592	host-associated-mammal	mouse
4528738	Wild mice enterotypes	C1230	116014755	153818	host-associated-mammal	mouse
4528739	Wild mice enterotypes	C1231	165017679	223013	host-associated-mammal	mouse
4528740	Wild mice enterotypes	C1232	141893546	164361	host-associated-mammal	mouse
4528741	Wild mice enterotypes	C1233	178586899	282510	host-associated-mammal	mouse
4528742	Wild mice enterotypes	C1234	90347526	127821	host-associated-mammal	mouse
4528743	Wild mice enterotypes	C1235	135516320	292813	host-associated-mammal	mouse
4528744	Wild mice enterotypes	C1236	45346046	16689	host-associated-mammal	mouse
4528745	Wild mice enterotypes	C1237	71656879	99197	host-associated-mammal	mouse
4528746	Wild mice enterotypes	C1238	144419325	172270	host-associated-mammal	mouse
4528747	Wild mice enterotypes	C1239	126436911	169215	host-associated-mammal	mouse
4528748	Wild mice enterotypes	C1240	134632504	296881	host-associated-mammal	mouse
4528749	Wild mice enterotypes	C1241	138049815	165482	host-associated-mammal	mouse
4528750	Wild mice enterotypes	C1242	172818770	182522	host-associated-mammal	mouse
4528751	Wild mice enterotypes	C1243	152877234	203838	host-associated-mammal	mouse
4529796	Wild mice enterotypes	C1244	106126963	204999	host-associated-mammal	mouse
4529797	Wild mice enterotypes	C1245	104883011	179628	host-associated-mammal	mouse
4529798	Wild mice enterotypes	C1246	81903896	143302	host-associated-mammal	mouse
4529799	Wild mice enterotypes	C1247	51325238	41788	host-associated-mammal	mouse
4529800	Wild mice enterotypes	C1248	94600966	162422	host-associated-mammal	mouse
4529801	Wild mice enterotypes	C1249	89693422	113237	host-associated-mammal	mouse
4533664	Circadian_mouse_cecum	A11_S11_L001_R1_001	744580707	2966457	host-associated-mammal	mouse
4533665	Circadian_mouse_cecum	A12_S12_L001_R1_001	149029242	593742	host-associated-mammal	mouse
4533666	Circadian_mouse_cecum	A1_S1_L001_R1_001	218503030	870530	host-associated-mammal	mouse
4533667	Circadian_mouse_cecum	A2_S2_L001_R1_001	76048733	302983	host-associated-mammal	mouse
4533668	Circadian_mouse_cecum	A3_S3_L001_R1_001	39350776	156776	host-associated-mammal	mouse
4533669	Circadian_mouse_cecum	A4_S4_L001_R1_001	320586989	1277239	host-associated-mammal	mouse
4533670	Circadian_mouse_cecum	A5_S5_L001_R1_001	132531012	528012	host-associated-mammal	mouse
4533671	Circadian_mouse_cecum	A6_S6_L001_R1_001	45738726	182226	host-associated-mammal	mouse
4533672	Circadian_mouse_cecum	A7_S7_L001_R1_001	357484491	1424241	host-associated-mammal	mouse
4533673	Circadian_mouse_cecum	A8_S8_L001_R1_001	50909577	202827	host-associated-mammal	mouse
4533674	Circadian_mouse_cecum	A9_S9_L001_R1_001	65048658	259158	host-associated-mammal	mouse
4533675	Circadian_mouse_cecum	B1_S13_L001_R1_001	142119212	566212	host-associated-mammal	mouse
4533676	Circadian_mouse_cecum	B2_S14_L001_R1_001	259568889	1034139	host-associated-mammal	mouse
4533677	Circadian_mouse_cecum	B3_S15_L001_R1_001	119625596	476596	host-associated-mammal	mouse
4533678	Circadian_mouse_cecum	B4_S16_L001_R1_001	40821887	162637	host-associated-mammal	mouse
4533679	Circadian_mouse_cecum	B5_S17_L001_R1_001	907279409	3614659	host-associated-mammal	mouse
4533680	Circadian_mouse_cecum	B6_S18_L001_R1_001	355275691	1415441	host-associated-mammal	mouse
4536596	calfstudy_digesta	2DJ	71941859	426924	host-associated-mammal	Bos taurus
4536597	calfstudy_digesta	2IL	116319312	702797	host-associated-mammal	Bos taurus
4536598	calfstudy_digesta	2MJ	150413033	940022	host-associated-mammal	Bos taurus
4536599	calfstudy_digesta	2RU	45927947	277687	host-associated-mammal	Bos taurus
4536600	calfstudy_digesta	3DJ	126360049	767770	host-associated-mammal	Bos taurus
4536601	calfstudy_digesta	3MJ	87990975	527042	host-associated-mammal	Bos taurus
4536602	calfstudy_digesta	3RU	73071591	431444	host-associated-mammal	Bos taurus
4536603	calfstudy_digesta	4DJ	187335566	1149604	host-associated-mammal	Bos taurus
4536604	calfstudy_digesta	4IL	140549910	845946	host-associated-mammal	Bos taurus
4536605	calfstudy_digesta	4MJ	83682348	492079	host-associated-mammal	Bos taurus
4536606	calfstudy_digesta	4RU	70696662	423470	host-associated-mammal	Bos taurus
4536607	calfstudy_digesta	5DJ	250241832	1528425	host-associated-mammal	Bos taurus
4536608	calfstudy_digesta	5IL	147403359	882682	host-associated-mammal	Bos taurus
4536609	calfstudy_digesta	5MJ	207073052	1239478	host-associated-mammal	Bos taurus
4536610	calfstudy_digesta	5RU	65819756	397041	host-associated-mammal	Bos taurus
4536611	calfstudy_digesta	7DJ	107378053	643993	host-associated-mammal	Bos taurus
4536612	calfstudy_digesta	7IL	252451221	1534351	host-associated-mammal	Bos taurus
4536613	calfstudy_digesta	7MJ	128123093	754371	host-associated-mammal	Bos taurus
4536614	calfstudy_digesta	7RU	65729391	390430	host-associated-mammal	Bos taurus
4536840	calfstudy_digesta	10DJ	79246227	478790	host-associated-mammal	Bos taurus
4536841	calfstudy_digesta	10IL	130871538	786772	host-associated-mammal	Bos taurus
4536842	calfstudy_digesta	10MJ	230329696	1421508	host-associated-mammal	Bos taurus
4536843	calfstudy_digesta	10RU	52369454	318637	host-associated-mammal	Bos taurus
4536844	calfstudy_digesta	12DJ	328108845	2086203	host-associated-mammal	Bos taurus
4536845	calfstudy_digesta	12IL	128126011	773040	host-associated-mammal	Bos taurus
4536846	calfstudy_digesta	12MJ	310805737	1870469	host-associated-mammal	Bos taurus
4536847	calfstudy_digesta	12RU	57304279	348446	host-associated-mammal	Bos taurus
4536848	calfstudy_digesta	13DJ	163158429	965478	host-associated-mammal	Bos taurus
4536849	calfstudy_digesta	13IL	105781637	621691	host-associated-mammal	Bos taurus
4536850	calfstudy_digesta	8DJ	269100272	1691578	host-associated-mammal	Bos taurus
4536851	calfstudy_digesta	8IL	272582076	1729149	host-associated-mammal	Bos taurus
4536852	calfstudy_digesta	8MJ	70116232	425593	host-associated-mammal	Bos taurus
4536853	calfstudy_digesta	8RU	62034494	390690	host-associated-mammal	Bos taurus
4536854	calfstudy_digesta	9DJ	99224360	612789	host-associated-mammal	Bos taurus
4536855	calfstudy_digesta	9IL	84371341	527450	host-associated-mammal	Bos taurus
4536856	calfstudy_digesta	9MJ	306951853	1841166	host-associated-mammal	Bos taurus
4536857	calfstudy_digesta	9RU	41995506	259404	host-associated-mammal	Bos taurus
4537106	calfstudy_digesta	13MJ	245482534	1457069	host-associated-mammal	Bos taurus
4537107	calfstudy_digesta	13RU	113835413	677801	host-associated-mammal	Bos taurus
4537108	calfstudy_digesta	14DJ	182614482	1066064	host-associated-mammal	Bos taurus
4537109	calfstudy_digesta	14IL	110765270	652461	host-associated-mammal	Bos taurus
4537110	calfstudy_digesta	14MJ	140496378	828298	host-associated-mammal	Bos taurus
4537111	calfstudy_digesta	14RU	106459942	622972	host-associated-mammal	Bos taurus
4537112	calfstudy_digesta	16DJ	20281071	121063	host-associated-mammal	Bos taurus
4537113	calfstudy_digesta	16IL	20138373	120098	host-associated-mammal	Bos taurus
4537114	calfstudy_digesta	16MJ	22989847	136850	host-associated-mammal	Bos taurus
4537115	calfstudy_digesta	16RU	41182853	244664	host-associated-mammal	Bos taurus
4537116	calfstudy_digesta	17DJ	72439602	434404	host-associated-mammal	Bos taurus
4537117	calfstudy_digesta	17IL	40255029	242142	host-associated-mammal	Bos taurus
4537118	calfstudy_digesta	17MJ	102916982	618684	host-associated-mammal	Bos taurus
4537119	calfstudy_digesta	17RU	6735731	40066	host-associated-mammal	Bos taurus
4537120	calfstudy_digesta	18DJ	68292920	410737	host-associated-mammal	Bos taurus
4537121	calfstudy_digesta	18IL	72597131	435609	host-associated-mammal	Bos taurus
4537122	calfstudy_digesta	18MJ	230460617	1394563	host-associated-mammal	Bos taurus
4537123	calfstudy_digesta	18RU	85220022	511901	host-associated-mammal	Bos taurus
4537124	calfstudy_digesta	21DJ	56570345	339586	host-associated-mammal	Bos taurus
4537125	calfstudy_digesta	21IL	135031924	802467	host-associated-mammal	Bos taurus
4537126	calfstudy_digesta	21MJ	36566322	219661	host-associated-mammal	Bos taurus
4537127	calfstudy_digesta	21RU	63907807	384064	host-associated-mammal	Bos taurus
4537128	calfstudy_digesta	22DJ	240237189	1463472	host-associated-mammal	Bos taurus
4537129	calfstudy_digesta	22IL	140797822	840935	host-associated-mammal	Bos taurus
4537130	calfstudy_digesta	22MJ	159505981	948662	host-associated-mammal	Bos taurus
4537131	calfstudy_digesta	22RU	54587403	333513	host-associated-mammal	Bos taurus
4537132	calfstudy_digesta	23DJ	58030777	345266	host-associated-mammal	Bos taurus
4537133	calfstudy_digesta	23IL	132132837	786691	host-associated-mammal	Bos taurus
4537134	calfstudy_digesta	23MJ	104370910	618086	host-associated-mammal	Bos taurus
4537135	calfstudy_digesta	23RU	150485046	892210	host-associated-mammal	Bos taurus
4537136	calfstudy_digesta	24DJ	77777725	463954	host-associated-mammal	Bos taurus
4537137	calfstudy_digesta	24IL	84737480	504746	host-associated-mammal	Bos taurus
4537138	calfstudy_digesta	24MJ	69052779	411765	host-associated-mammal	Bos taurus
4537139	calfstudy_digesta	24RU	88380354	527579	host-associated-mammal	Bos taurus
4539094	Weddell_s Saddleback Tamarin Fecal Metagenome	F_velvetg.contigs	578357270	1599892	host-associated-mammal	weddell_s saddleback tamarin
4539095	Weddell_s Saddleback Tamarin Fecal Metagenome	M_velvetg.contigs	627624464	1552173	host-associated-mammal	weddell_s saddleback tamarin
4546278	calfstudy_digesta	3IL	403017779	2447335	host-associated-mammal	Bos taurus
4563763	12LRC1: Effect of antibiotic treatment on the fecal microbiome of a dairy cow	Cowmanure_Ceftiofur_1_D-1_KK9_R1_	3793847547	37562847	host-associated-mammal	Bos taurus
4563764	12LRC1: Effect of antibiotic treatment on the fecal microbiome of a dairy cow	Cowmanure_Ceftiofur_1_D-1_KK9_R2_	3756284700	37562847	host-associated-mammal	Bos taurus
4563765	12LRC1: Effect of antibiotic treatment on the fecal microbiome of a dairy cow	Cowmanure_Ceftiofur_1_D3_KK1_R1_	4036179978	39962178	host-associated-mammal	Bos taurus
4563766	12LRC1: Effect of antibiotic treatment on the fecal microbiome of a dairy cow	Cowmanure_Ceftiofur_1_D3_KK1_R2_	4036179978	39962178	host-associated-mammal	Bos taurus
4563767	12LRC1: Effect of antibiotic treatment on the fecal microbiome of a dairy cow	Cowmanure_Ceftiofur_2_D-1_KK11_R1_	4272936098	42306298	host-associated-mammal	Bos taurus
4563768	12LRC1: Effect of antibiotic treatment on the fecal microbiome of a dairy cow	Cowmanure_Ceftiofur_2_D-1_KK11_R2_	4230629800	42306298	host-associated-mammal	Bos taurus
4563769	12LRC1: Effect of antibiotic treatment on the fecal microbiome of a dairy cow	Cowmanure_Ceftiofur_2_D3_KK3_R1_	2903495682	28747482	host-associated-mammal	Bos taurus
4563770	12LRC1: Effect of antibiotic treatment on the fecal microbiome of a dairy cow	Cowmanure_Ceftiofur_2_D3_KK3_R2_	2903495682	28747482	host-associated-mammal	Bos taurus
4563771	12LRC1: Effect of antibiotic treatment on the fecal microbiome of a dairy cow	Cowmanure_Ceftiofur_3_D-1_KK7_R1_	3555546228	35203428	host-associated-mammal	Bos taurus
4563772	12LRC1: Effect of antibiotic treatment on the fecal microbiome of a dairy cow	Cowmanure_Ceftiofur_3_D-1_KK7_R2_	3120342800	31203428	host-associated-mammal	Bos taurus
4563773	12LRC1: Effect of antibiotic treatment on the fecal microbiome of a dairy cow	Cowmanure_Ceftiofur_3_D3_KK5_R1_	3922021698	38831898	host-associated-mammal	Bos taurus
4563774	12LRC1: Effect of antibiotic treatment on the fecal microbiome of a dairy cow	Cowmanure_Ceftiofur_3_D3_KK5_R2_	3883189800	38831898	host-associated-mammal	Bos taurus
4563775	12LRC1: Effect of antibiotic treatment on the fecal microbiome of a dairy cow	Cowmanure_Control_1_D-1_KK10_R1_	3882988026	38445426	host-associated-mammal	Bos taurus
4563776	12LRC1: Effect of antibiotic treatment on the fecal microbiome of a dairy cow	Cowmanure_Control_1_D-1_KK10_R2_	3844542600	38445426	host-associated-mammal	Bos taurus
4563777	12LRC1: Effect of antibiotic treatment on the fecal microbiome of a dairy cow	Cowmanure_Control_1_D3_KK2_R1_	1937573799	19183899	host-associated-mammal	Bos taurus
4563778	12LRC1: Effect of antibiotic treatment on the fecal microbiome of a dairy cow	Cowmanure_Control_1_D3_KK2_R2_	1937573799	19183899	host-associated-mammal	Bos taurus
4563779	12LRC1: Effect of antibiotic treatment on the fecal microbiome of a dairy cow	Cowmanure_Control_2_D-1_KK12_R1_	3903381037	38647337	host-associated-mammal	Bos taurus
4563780	12LRC1: Effect of antibiotic treatment on the fecal microbiome of a dairy cow	Cowmanure_Control_2_D-1_KK12_R2_	3864733700	38647337	host-associated-mammal	Bos taurus
4563781	12LRC1: Effect of antibiotic treatment on the fecal microbiome of a dairy cow	Cowmanure_Control_2_D3_KK4_R1_	2176742304	21551904	host-associated-mammal	Bos taurus
4563782	12LRC1: Effect of antibiotic treatment on the fecal microbiome of a dairy cow	Cowmanure_Control_2_D3_KK4_R2_	2176742304	21551904	host-associated-mammal	Bos taurus
4563783	12LRC1: Effect of antibiotic treatment on the fecal microbiome of a dairy cow	Cowmanure_Control_3_D-1_KK8_R1_	3381224268	33477468	host-associated-mammal	Bos taurus
4563784	12LRC1: Effect of antibiotic treatment on the fecal microbiome of a dairy cow	Cowmanure_Control_3_D-1_KK8_R2_	3347746800	33477468	host-associated-mammal	Bos taurus
4563785	12LRC1: Effect of antibiotic treatment on the fecal microbiome of a dairy cow	Cowmanure_Control_3_D3_KK6_R1_	3720873734	36840334	host-associated-mammal	Bos taurus
4563786	12LRC1: Effect of antibiotic treatment on the fecal microbiome of a dairy cow	Cowmanure_Control_3_D3_KK6_R2_	3684033400	36840334	host-associated-mammal	Bos taurus
4443691	Botany Bay Metagenomes	BBAY04	15408753	14708	host-associated-other	unknown
4443693	Botany Bay Metagenomes	BBAY15	177136646	182393	host-associated-other	unknown
4461451	Arenosclera_brasiliensis_metagenome	Sponge_Ab6	18680790	71969	host-associated-other	Sponge
4461452	Arenosclera_brasiliensis_metagenome	Sponge_Ab5	32393455	119014	host-associated-other	Sponge
4461453	Arenosclera_brasiliensis_metagenome	Sponge_Ab4	36647286	133157	host-associated-other	Sponge
4461454	Arenosclera_brasiliensis_metagenome	Sponge_Ab3	22240903	85431	host-associated-other	Sponge
4461455	Arenosclera_brasiliensis_metagenome	Sponge_Ab2	45526192	167475	host-associated-other	Sponge
4461456	Arenosclera_brasiliensis_metagenome	Sponge_Ab1	16622003	64933	host-associated-other	Sponge
4477562	Laurencia_dendroidea_transcriptome	Forno1_L.dendroidea	3411132	15815	host-associated-other	Laurencia dendroidea (algae)
4477563	Laurencia_dendroidea_transcriptome	Forno2_L.dendroidea	2414281	11491	host-associated-other	Laurencia dendroidea (algae)
4477564	Laurencia_dendroidea_transcriptome	Ibicui2_L.dendroidea	2624143	12402	host-associated-other	Laurencia dendroidea (algae)
4477565	Laurencia_dendroidea_transcriptome	Ibicui1_L.dendroidea	2511184	11108	host-associated-other	Laurencia dendroidea (algae)
4477566	Laurencia_dendroidea_transcriptome	Azedinha2_L.dendroidea	3327961	15406	host-associated-other	Laurencia dendroidea (algae)
4477572	Laurencia_dendroidea_transcriptome	Azedinha1_L.dendroidea	3716352	16834	host-associated-other	Laurencia dendroidea (algae)
4477729	Laurencia_dendroidea_transcriptome	Laurencia_dendroidea_assembled	9235745	41897	host-associated-other	Laurencia dendroidea (algae)
4497995	Microbial Diversity Of Deep Sea Sponges	Inflatella_pellicula_2900mA	1690287	6088	host-associated-other	sponge
4497996	Microbial Diversity Of Deep Sea Sponges	Inflatella_pellicula_2900mB	2546283	9179	host-associated-other	sponge
4497997	Microbial Diversity Of Deep Sea Sponges	Inflatella_pellicula_780m	2621855	9537	host-associated-other	sponge
4516541	Corals_Buzios_Island	Mdecactis_clean	296013683	653090	host-associated-other	coral holobionts
4516694	Corals_Buzios_Island	Mhispida_clean	317110997	710685	host-associated-other	coral holobionts
4441205	phyllosphere microbiota	Soybean phyllosphere	130582567	523769	host-associated-plant	Soybean
4447810	phyllosphere microbiota	A.thaliana phyllosphere	255739024	1098311	host-associated-plant	Arabidopsis
4447811	phyllosphere microbiota	Clover phyllosphere	240816880	1028814	host-associated-plant	Clover
4449956	phyllosphere microbiota	Rice rhizosphere	395652345	1026982	host-associated-plant	Rice
4450328	phyllosphere microbiota	Rice phyllosphere	831769586	2213945	host-associated-plant	Rice
4487344	Caatinga_M.tenuiflora_Microbiome	Site 2 rainy	81657620	561526	host-associated-plant	M. Tenuiflora
4487345	Caatinga_M.tenuiflora_Microbiome	Site 1 rainy	59973310	425184	host-associated-plant	M. Tenuiflora
4487567	Caatinga_M.tenuiflora_Microbiome	Site 3 rainy	52102364	371520	host-associated-plant	M. Tenuiflora
4487638	Caatinga_M.tenuiflora_Microbiome	Site 1 Dry	39262964	289162	host-associated-plant	M. Tenuiflora
4487639	Caatinga_M.tenuiflora_Microbiome	Site 2 Dry	71575930	503318	host-associated-plant	M. Tenuiflora
4487653	Caatinga_M.tenuiflora_Microbiome	Site 3 Dry	65001425	466014	host-associated-plant	M. Tenuiflora
4520300	Merlot microbiome	root_S10_L001_R1_001	29367251	117001	host-associated-plant	Vitis vinifera
4520301	Merlot microbiome	root_S10_L001_R2_001	29367251	117001	host-associated-plant	Vitis vinifera
4520302	Merlot microbiome	root_S11_L001_R1_001	60899377	242627	host-associated-plant	Vitis vinifera
4520303	Merlot microbiome	root_S11_L001_R2_001	60899377	242627	host-associated-plant	Vitis vinifera
4520304	Merlot microbiome	root_S12_L001_R1_001	44761332	178332	host-associated-plant	Vitis vinifera
4520305	Merlot microbiome	root_S12_L001_R2_001	44761332	178332	host-associated-plant	Vitis vinifera
4520306	Merlot microbiome	root_S13_L001_R1_001	100877402	401902	host-associated-plant	Vitis vinifera
4520307	Merlot microbiome	root_S13_L001_R2_001	100877402	401902	host-associated-plant	Vitis vinifera
4520308	Merlot microbiome	root_S14_L001_R1_001	88938085	354335	host-associated-plant	Vitis vinifera
4520309	Merlot microbiome	root_S14_L001_R2_001	88938085	354335	host-associated-plant	Vitis vinifera
4520310	Merlot microbiome	root_S15_L001_R1_001	62887046	250546	host-associated-plant	Vitis vinifera
4520311	Merlot microbiome	root_S15_L001_R2_001	62887046	250546	host-associated-plant	Vitis vinifera
4520312	Merlot microbiome	root_S16_L001_R1_001	66859121	266371	host-associated-plant	Vitis vinifera
4520313	Merlot microbiome	root_S16_L001_R2_001	66859121	266371	host-associated-plant	Vitis vinifera
4520314	Merlot microbiome	root_S17_L001_R1_001	65202521	259771	host-associated-plant	Vitis vinifera
4520315	Merlot microbiome	root_S17_L001_R2_001	65202521	259771	host-associated-plant	Vitis vinifera
4520316	Merlot microbiome	root_S18_L001_R1_001	73280705	291955	host-associated-plant	Vitis vinifera
4520317	Merlot microbiome	root_S18_L001_R2_001	73280705	291955	host-associated-plant	Vitis vinifera
4520318	Merlot microbiome	root_S19_L001_R1_001	59862496	238496	host-associated-plant	Vitis vinifera
4520319	Merlot microbiome	root_S19_L001_R2_001	59862496	238496	host-associated-plant	Vitis vinifera
4520320	Merlot microbiome	root_S1_L001_R1_001	36908044	147044	host-associated-plant	Vitis vinifera
4520321	Merlot microbiome	root_S1_L001_R2_001	36908044	147044	host-associated-plant	Vitis vinifera
4520322	Merlot microbiome	root_S20_L001_R1_001	105850465	421715	host-associated-plant	Vitis vinifera
4520323	Merlot microbiome	root_S20_L001_R2_001	105850465	421715	host-associated-plant	Vitis vinifera
4520324	Merlot microbiome	root_S22_L001_R1_001	56210697	223947	host-associated-plant	Vitis vinifera
4520325	Merlot microbiome	root_S22_L001_R2_001	56210697	223947	host-associated-plant	Vitis vinifera
4520326	Merlot microbiome	root_S23_L001_R1_001	45885812	182812	host-associated-plant	Vitis vinifera
4520327	Merlot microbiome	root_S23_L001_R2_001	45885812	182812	host-associated-plant	Vitis vinifera
4520328	Merlot microbiome	root_S24_L001_R1_001	65628468	261468	host-associated-plant	Vitis vinifera
4520329	Merlot microbiome	root_S24_L001_R2_001	65628468	261468	host-associated-plant	Vitis vinifera
4520330	Merlot microbiome	root_S25_L001_R1_001	56397943	224693	host-associated-plant	Vitis vinifera
4520331	Merlot microbiome	root_S25_L001_R2_001	56397943	224693	host-associated-plant	Vitis vinifera
4520332	Merlot microbiome	root_S26_L001_R1_001	76777386	305886	host-associated-plant	Vitis vinifera
4520333	Merlot microbiome	root_S26_L001_R2_001	76777386	305886	host-associated-plant	Vitis vinifera
4520334	Merlot microbiome	root_S27_L001_R1_001	53350803	212553	host-associated-plant	Vitis vinifera
4520335	Merlot microbiome	root_S27_L001_R2_001	53350803	212553	host-associated-plant	Vitis vinifera
4520336	Merlot microbiome	root_S28_L001_R1_001	43271647	172397	host-associated-plant	Vitis vinifera
4520337	Merlot microbiome	root_S28_L001_R2_001	43271647	172397	host-associated-plant	Vitis vinifera
4520338	Merlot microbiome	root_S2_L001_R1_001	28265863	112613	host-associated-plant	Vitis vinifera
4520339	Merlot microbiome	root_S2_L001_R2_001	28265863	112613	host-associated-plant	Vitis vinifera
4520340	Merlot microbiome	root_S3_L001_R1_001	58289479	232229	host-associated-plant	Vitis vinifera
4520341	Merlot microbiome	root_S3_L001_R2_001	58289479	232229	host-associated-plant	Vitis vinifera
4520342	Merlot microbiome	root_S4_L001_R1_001	52957737	210987	host-associated-plant	Vitis vinifera
4520343	Merlot microbiome	root_S4_L001_R2_001	52957737	210987	host-associated-plant	Vitis vinifera
4520344	Merlot microbiome	root_S5_L001_R1_001	52848050	210550	host-associated-plant	Vitis vinifera
4520345	Merlot microbiome	root_S5_L001_R2_001	52848050	210550	host-associated-plant	Vitis vinifera
4520346	Merlot microbiome	root_S6_L001_R1_001	51694454	205954	host-associated-plant	Vitis vinifera
4520347	Merlot microbiome	root_S6_L001_R2_001	51694454	205954	host-associated-plant	Vitis vinifera
4520348	Merlot microbiome	root_S7_L001_R1_001	68598300	273300	host-associated-plant	Vitis vinifera
4520349	Merlot microbiome	root_S7_L001_R2_001	68598300	273300	host-associated-plant	Vitis vinifera
4520350	Merlot microbiome	root_S8_L001_R1_001	55542786	221286	host-associated-plant	Vitis vinifera
4520351	Merlot microbiome	root_S8_L001_R2_001	55542786	221286	host-associated-plant	Vitis vinifera
4520352	Merlot microbiome	root_S9_L001_R1_001	50738646	202146	host-associated-plant	Vitis vinifera
4520353	Merlot microbiome	root_S9_L001_R2_001	50738646	202146	host-associated-plant	Vitis vinifera
4520354	Merlot microbiome	soil_S29_L001_R1_001	43380079	172829	host-associated-plant	Vitis vinifera
4520355	Merlot microbiome	soil_S29_L001_R2_001	43380079	172829	host-associated-plant	Vitis vinifera
4520356	Merlot microbiome	soil_S30_L001_R1_001	67581750	269250	host-associated-plant	Vitis vinifera
4520357	Merlot microbiome	soil_S30_L001_R2_001	67581750	269250	host-associated-plant	Vitis vinifera
4520358	Merlot microbiome	soil_S31_L001_R1_001	53897230	214730	host-associated-plant	Vitis vinifera
4520359	Merlot microbiome	soil_S31_L001_R2_001	53897230	214730	host-associated-plant	Vitis vinifera
4520360	Merlot microbiome	soil_S32_L001_R1_001	52938410	210910	host-associated-plant	Vitis vinifera
4520361	Merlot microbiome	soil_S32_L001_R2_001	52938410	210910	host-associated-plant	Vitis vinifera
4520362	Merlot microbiome	soil_S33_L001_R1_001	29886068	119068	host-associated-plant	Vitis vinifera
4520363	Merlot microbiome	soil_S33_L001_R2_001	29886068	119068	host-associated-plant	Vitis vinifera
4520364	Merlot microbiome	soil_S34_L001_R1_001	57627592	229592	host-associated-plant	Vitis vinifera
4520365	Merlot microbiome	soil_S34_L001_R2_001	57627592	229592	host-associated-plant	Vitis vinifera
4520366	Merlot microbiome	soil_S35_L001_R1_001	43091931	171681	host-associated-plant	Vitis vinifera
4520367	Merlot microbiome	soil_S35_L001_R2_001	43091931	171681	host-associated-plant	Vitis vinifera
4520368	Merlot microbiome	soil_S36_L001_R1_001	59765359	238109	host-associated-plant	Vitis vinifera
4520369	Merlot microbiome	soil_S36_L001_R2_001	59765359	238109	host-associated-plant	Vitis vinifera
4520370	Merlot microbiome	soil_S37_L001_R1_001	82318964	327964	host-associated-plant	Vitis vinifera
4520371	Merlot microbiome	soil_S37_L001_R2_001	82318964	327964	host-associated-plant	Vitis vinifera
4520372	Merlot microbiome	soil_S38_L001_R1_001	63085085	251335	host-associated-plant	Vitis vinifera
4520373	Merlot microbiome	soil_S38_L001_R2_001	63085085	251335	host-associated-plant	Vitis vinifera
4520374	Merlot microbiome	soil_S39_L001_R1_001	105308305	419555	host-associated-plant	Vitis vinifera
4520375	Merlot microbiome	soil_S39_L001_R2_001	105308305	419555	host-associated-plant	Vitis vinifera
4520376	Merlot microbiome	soil_S40_L001_R1_001	64991681	258931	host-associated-plant	Vitis vinifera
4520377	Merlot microbiome	soil_S40_L001_R2_001	64991681	258931	host-associated-plant	Vitis vinifera
4520378	Merlot microbiome	soil_S41_L001_R1_001	73428544	292544	host-associated-plant	Vitis vinifera
4520379	Merlot microbiome	soil_S41_L001_R2_001	73428544	292544	host-associated-plant	Vitis vinifera
4520380	Merlot microbiome	soil_S42_L001_R1_001	58978474	234974	host-associated-plant	Vitis vinifera
4520381	Merlot microbiome	soil_S42_L001_R2_001	58978474	234974	host-associated-plant	Vitis vinifera
4520382	Merlot microbiome	soil_S43_L001_R1_001	29707607	118357	host-associated-plant	Vitis vinifera
4520383	Merlot microbiome	soil_S43_L001_R2_001	29707607	118357	host-associated-plant	Vitis vinifera
4520384	Merlot microbiome	soil_S44_L001_R1_001	69949935	278685	host-associated-plant	Vitis vinifera
4520385	Merlot microbiome	soil_S44_L001_R2_001	69949935	278685	host-associated-plant	Vitis vinifera
4520386	Merlot microbiome	soil_S45_L001_R1_001	58404688	232688	host-associated-plant	Vitis vinifera
4520387	Merlot microbiome	soil_S45_L001_R2_001	58404688	232688	host-associated-plant	Vitis vinifera
4520388	Merlot microbiome	soil_S46_L001_R1_001	57175290	227790	host-associated-plant	Vitis vinifera
4520389	Merlot microbiome	soil_S46_L001_R2_001	57175290	227790	host-associated-plant	Vitis vinifera
4520390	Merlot microbiome	soil_S47_L001_R1_001	72401201	288451	host-associated-plant	Vitis vinifera
4520391	Merlot microbiome	soil_S47_L001_R2_001	72401201	288451	host-associated-plant	Vitis vinifera
4520392	Merlot microbiome	soil_S48_L001_R1_001	71699405	285655	host-associated-plant	Vitis vinifera
4520393	Merlot microbiome	soil_S48_L001_R2_001	71699405	285655	host-associated-plant	Vitis vinifera
4523017	Avicennia marina rhizosphere	RSMgr01	717402333	1267409	host-associated-plant	Avicennia
4523018	Avicennia marina rhizosphere	RSMgr02	799123615	1416928	host-associated-plant	Avicennia
4523019	Avicennia marina rhizosphere	RSMgr03	477029111	854451	host-associated-plant	Avicennia
4523020	Avicennia marina rhizosphere	RSMgr04	566715841	1045353	host-associated-plant	Avicennia
4533663	Circadian_mouse_cecum	A10_S10_L001_R1_001	144743919	576669	host-associated-plant	lichen
4536557	Bio_IWBT2	Exp16s_S6_L001_R2_001	3849768	15526	host-associated-plant	Vitis vinifera
4536559	Bio_IWBT2	SH16s_S5_L001_R2_001	15640458	63301	host-associated-plant	Vitis vinifera
4440055	Aquacultured Fish (Kent State)	FishHealGutKentSTMic20060504	5076977	51498	industrial-wastewater	NA
4480719	Beer-to-Caproate	Beer_CE_Day_44	2642577613	27029730	industrial-wastewater	NA
4480764	Beer-to-Caproate	Beer_CE_Day_50	2592877521	26450676	industrial-wastewater	NA
4480776	Beer-to-Caproate	Beer_CE_Day_56	2393318434	24412813	industrial-wastewater	NA
4480815	Beer-to-Caproate	Beer_CE_Day_62	2691922076	27452520	industrial-wastewater	NA
4480859	Beer-to-Caproate	Beer_CE_Day_90	2000047524	20403845	industrial-wastewater	NA
4480861	Beer-to-Caproate	Beer_CE_Day_98	2383034964	24255570	industrial-wastewater	NA
4480863	Beer-to-Caproate	Beer_CE_Day_112	2741965961	27922730	industrial-wastewater	NA
4480864	Beer-to-Caproate	Beer_CE_Day_118	2649831957	27019804	industrial-wastewater	NA
4480865	Beer-to-Caproate	Beer_CE_Day_126	2303732337	23457620	industrial-wastewater	NA
4480867	Beer-to-Caproate	Beer_CE_Day_132	3135396047	31928594	industrial-wastewater	NA
4501098	120723 Kobe WWTO AS	120723-01_S1_L001_R1_001_paired_trimmed_paired_de_novo_assembly.fa	900482	2081	industrial-wastewater	NA
4501099	120723 Kobe WWTO AS	120723-02_S2_L001_R1_001_paired_trimmed_paired_de_novo_assembly.fa	960990	1127	industrial-wastewater	NA
4508401	120723 Kobe WWTO AS	finaleffluent_S4_L001_R1_001_paired_de_novo_assembly	3130804	8084	industrial-wastewater	NA
4508402	120723 Kobe WWTO AS	hospitalA_S2_L001_R1_001_paired_de_novo_assembly	13717406	30948	industrial-wastewater	NA
4508403	120723 Kobe WWTO AS	hospitalE_S3_L001_R1_001_paired_de_novo_assembly	22474992	35336	industrial-wastewater	NA
4508404	120723 Kobe WWTO AS	primaryeffluent_S1_L001_R1_001_paired_de_novo_assembly	11839938	26902	industrial-wastewater	NA
4508805	120723 Kobe WWTO AS	120723-01_S1_L001_R1_001_paired_trimmed_paired_.fa	7132255	60636	industrial-wastewater	NA
4508831	120723 Kobe WWTO AS	121126_120723-01_S1_L001_R1_001_paired_trimmed_paired_de_novo_assembly.fa	7948389	22048	industrial-wastewater	NA
4521534	anaerobic-anoxic sludge community	HIT-1302.L170_SZABPI024475-84_1	1759500000	17595000	industrial-wastewater	NA
4522552	anaerobic-anoxic sludge community	HITSZ1	1759500000	17595000	industrial-wastewater	NA
4544122	Anammox_granules	Anammox_granules.fastq	183869142	172992	industrial-wastewater	NA
4559623	Anaerobic granules	Anaerobic_granules_upflow_reactor.fastq	151590031	141290	industrial-wastewater	NA
4568577	Comparative metagenomics and metatranscriptomics in AMD	DBS-non-rRNA-cDNA.deplicate.bacteria.archaea	10065266	50137	industrial-mine_drainage	NA
4568579	Comparative metagenomics and metatranscriptomics in AMD	FK-non-rRNA-cDNA.deplicate.bacteria.archaea	12601628	61834	industrial-mine_drainage	NA
4568580	Comparative metagenomics and metatranscriptomics in AMD	YFP_non-rRNA-cDNA.dereplicate.bacteria.archaea	12911442	62018	industrial-mine_drainage	NA
4568581	Comparative metagenomics and metatranscriptomics in AMD	YFS_non-rRNA-cDNA.dereplicate-bacteria-archaea	12480663	58557	industrial-mine_drainage	NA
4568582	Comparative metagenomics and metatranscriptomics in AMD	DBS-non-rRNA-DNA-bacteria.archaea	215205630	582212	industrial-mine_drainage	NA
4568583	Comparative metagenomics and metatranscriptomics in AMD	FK-non-rRNA-DNA-bacteria.archaea	193951212	467560	industrial-mine_drainage	NA
4568585	Comparative metagenomics and metatranscriptomics in AMD	YFP-non-rRNA-DNA-bacteria.archaea	214446857	547371	industrial-mine_drainage	NA
4568661	Comparative metagenomics and metatranscriptomics in AMD	YFS-non-rRNA-DNA-bacteria.archaea	194491924	524314	industrial-mine_drainage	NA
4498229	Butyrate-Microbiome	d0R1Arep	987685	2825	industrial-sludge	NA
4498230	Butyrate-Microbiome	d0R2Arep	1594294	4684	industrial-sludge	NA
4498231	Butyrate-Microbiome	d106R1A	1584708	4568	industrial-sludge	NA
4498232	Butyrate-Microbiome	d106R2A	2180367	6335	industrial-sludge	NA
4498233	Butyrate-Microbiome	d111R2	1073292	3061	industrial-sludge	NA
4498234	Butyrate-Microbiome	d126R1A	2051116	5988	industrial-sludge	NA
4498235	Butyrate-Microbiome	d126R2A	1902513	5544	industrial-sludge	NA
4498236	Butyrate-Microbiome	d133R1	1453115	4205	industrial-sludge	NA
4498237	Butyrate-Microbiome	d133R2	1624962	4703	industrial-sludge	NA
4498238	Butyrate-Microbiome	d133R3	1864796	5379	industrial-sludge	NA
4498239	Butyrate-Microbiome	d136R1A	1008201	2920	industrial-sludge	NA
4498240	Butyrate-Microbiome	d136R2A	1809187	5283	industrial-sludge	NA
4498241	Butyrate-Microbiome	d143R1A	1997270	5869	industrial-sludge	NA
4498242	Butyrate-Microbiome	d153R1	1575784	4548	industrial-sludge	NA
4498243	Butyrate-Microbiome	d153R2	1690424	4875	industrial-sludge	NA
4498244	Butyrate-Microbiome	d153R3	1508017	4328	industrial-sludge	NA
4498245	Butyrate-Microbiome	d161R1	1477289	4180	industrial-sludge	NA
4498246	Butyrate-Microbiome	d161R1rep	1520199	4312	industrial-sludge	NA
4498247	Butyrate-Microbiome	d161R2	1420375	4066	industrial-sludge	NA
4498248	Butyrate-Microbiome	d161R3	1506382	4361	industrial-sludge	NA
4498249	Butyrate-Microbiome	d161R3rep	856682	2460	industrial-sludge	NA
4498250	Butyrate-Microbiome	d16R1A	1636769	4849	industrial-sludge	NA
4498251	Butyrate-Microbiome	d16R1Arep	1761589	5149	industrial-sludge	NA
4498252	Butyrate-Microbiome	d16R2A	990213	2927	industrial-sludge	NA
4498253	Butyrate-Microbiome	d170R1A	1433620	4120	industrial-sludge	NA
4498254	Butyrate-Microbiome	d170R2A	1046912	3054	industrial-sludge	NA
4498255	Butyrate-Microbiome	d204R1A	1923860	5640	industrial-sludge	NA
4498256	Butyrate-Microbiome	d204R1Arep	1797703	5203	industrial-sludge	NA
4498257	Butyrate-Microbiome	d204R2A	1273235	3710	industrial-sludge	NA
4498258	Butyrate-Microbiome	d204R2Arep	1530886	4422	industrial-sludge	NA
4498259	Butyrate-Microbiome	d231R2	760042	2199	industrial-sludge	NA
4498260	Butyrate-Microbiome	d231R3	1515547	4430	industrial-sludge	NA
4498261	Butyrate-Microbiome	d237R1	1390541	3990	industrial-sludge	NA
4498262	Butyrate-Microbiome	d237R2	1723863	5027	industrial-sludge	NA
4498263	Butyrate-Microbiome	d237R3	1869484	5417	industrial-sludge	NA
4498264	Butyrate-Microbiome	d243R1	1813840	5272	industrial-sludge	NA
4498265	Butyrate-Microbiome	d243R1rep	1624853	4658	industrial-sludge	NA
4498266	Butyrate-Microbiome	d243R2	1258234	3634	industrial-sludge	NA
4498267	Butyrate-Microbiome	d243R2rep	1394017	4025	industrial-sludge	NA
4498268	Butyrate-Microbiome	d243R3	1338485	3899	industrial-sludge	NA
4498269	Butyrate-Microbiome	d243R3rep	1359798	3946	industrial-sludge	NA
4498270	Butyrate-Microbiome	d321R1	1738919	5039	industrial-sludge	NA
4498271	Butyrate-Microbiome	d321R2	1095187	3112	industrial-sludge	NA
4498272	Butyrate-Microbiome	d321R3	1246109	3602	industrial-sludge	NA
4498273	Butyrate-Microbiome	d329R1	1387007	3990	industrial-sludge	NA
4498274	Butyrate-Microbiome	d329R2	1606190	4701	industrial-sludge	NA
4498275	Butyrate-Microbiome	d329R3	1371772	3965	industrial-sludge	NA
4498276	Butyrate-Microbiome	d335R1	1718864	4935	industrial-sludge	NA
4498277	Butyrate-Microbiome	d335R1rep	1134358	3265	industrial-sludge	NA
4498278	Butyrate-Microbiome	d335R2	1143441	3311	industrial-sludge	NA
4498279	Butyrate-Microbiome	d335R2rep	1449852	4228	industrial-sludge	NA
4498280	Butyrate-Microbiome	d335R3	1018939	2929	industrial-sludge	NA
4498281	Butyrate-Microbiome	d335R3rep	1493036	4298	industrial-sludge	NA
4498282	Butyrate-Microbiome	d369R1	1510158	4323	industrial-sludge	NA
4498283	Butyrate-Microbiome	d369R2	1263897	3674	industrial-sludge	NA
4498284	Butyrate-Microbiome	d369R3	1414380	4087	industrial-sludge	NA
4498285	Butyrate-Microbiome	d391R1	1148192	3310	industrial-sludge	NA
4498286	Butyrate-Microbiome	d391R2	1291294	3723	industrial-sludge	NA
4498287	Butyrate-Microbiome	d391R3	1454085	4193	industrial-sludge	NA
4498288	Butyrate-Microbiome	d419R1	1692560	4916	industrial-sludge	NA
4498289	Butyrate-Microbiome	d419R1rep	1114372	3227	industrial-sludge	NA
4498290	Butyrate-Microbiome	d419R2	1345202	3892	industrial-sludge	NA
4498291	Butyrate-Microbiome	d419R2rep	1282926	3746	industrial-sludge	NA
4498292	Butyrate-Microbiome	d419R3	1584118	4638	industrial-sludge	NA
4498293	Butyrate-Microbiome	d419R3rep	1328173	3870	industrial-sludge	NA
4498294	Butyrate-Microbiome	d47R1	1148294	3254	industrial-sludge	NA
4498295	Butyrate-Microbiome	d47R2	1698327	4868	industrial-sludge	NA
4498296	Butyrate-Microbiome	d47R3	1273951	3630	industrial-sludge	NA
4498297	Butyrate-Microbiome	d47R4	1054896	3008	industrial-sludge	NA
4498298	Butyrate-Microbiome	d5R1	1162339	3306	industrial-sludge	NA
4498299	Butyrate-Microbiome	d5R2	1398584	4038	industrial-sludge	NA
4498300	Butyrate-Microbiome	d5R3	1299871	3748	industrial-sludge	NA
4498301	Butyrate-Microbiome	d5R4	1704245	4890	industrial-sludge	NA
4498302	Butyrate-Microbiome	d83R2	1432760	4004	industrial-sludge	NA
4498303	Butyrate-Microbiome	d83R3	899762	2559	industrial-sludge	NA
4498304	Butyrate-Microbiome	Inoc	1325971	3776	industrial-sludge	NA
4498305	Butyrate-Microbiome	ITrepB	2031845	5871	industrial-sludge	NA
4455295	Danish wastewater treatment plants	Aalborg Vest EBPR	161691487	213518	industrial-wastewater	NA
4460190	Puget Sound	WWTP effluent	46708989	128160	industrial-wastewater	NA
4463936	Danish wastewater treatment plants	WWTP_EBPR_Aalborg_East	145725513	269385	industrial-wastewater	NA
4487554	Danish EBPR WWTP	Activated Sludge microbial communities from Aalborg West EBPR scaffolds from run 1	1192573888	576408	industrial-wastewater	NA
4568625	Initial activated sludge DNA	140528_SND104_B_L007_GCZ-12_R1	2214026800	22140268	industrial-wastewater	NA
4568626	Initial activated sludge DNA	140528_SND104_B_L007_GCZ-12_R2	2214026800	22140268	industrial-wastewater	NA
4569569	Initial activated sludge and aerobic granules DNA	140528_SND104_B_L007_GCZ-14_R1	3799578400	37995784	industrial-wastewater	NA
4569570	Initial activated sludge and aerobic granules DNA	140528_SND104_B_L007_GCZ-14_R2	3799578400	37995784	industrial-wastewater	NA
4569598	Final activated sludge and aerobic granules DNA	140528_SND104_B_L007_GCZ-15_R1	2975897700	29758977	industrial-wastewater	NA
4569599	Final activated sludge and aerobic granules DNA	140528_SND104_B_L007_GCZ-15_R2	2975897700	29758977	industrial-wastewater	NA
4572171	Final activated sludge DNA	140528_SND104_B_L007_GCZ-13_R1	2610458000	26104580	industrial-wastewater	NA
4572172	Final activated sludge DNA	140528_SND104_B_L007_GCZ-13_R2	2610458000	26104580	industrial-wastewater	NA
4572368	Final activated sludge RNA PE k51k99	SPAdes_GCZ-17_PEk51k99_contigs	2710216	5905	industrial-wastewater	NA
4572418	Initial activated sludge RNA PE k51k99	SPAdesGCZ16PEk51k99contigs	4312067	9507	industrial-wastewater	NA
4572525	Final activated sludge and aerobic granules RNA PE k51k99	SPAdesGCZ19PEk51k99contigs	3471871	7510	industrial-wastewater	NA
4572669	Final activated sludge and aerobic granules RNA PE k17k99	SPAdesGCZ19PEk17k99contigs	7980866	16481	industrial-wastewater	NA
4573407	Final activated sludge RNA PE k17k99	SPAdesGCZ17PEk17k99contigs	5838434	12000	industrial-wastewater	NA
4573631	Initial activated sludge RNA PE k17k99	SPAdesGCZ16PEk17k99contigs	9922827	20267	industrial-wastewater	NA
4451259	Project for: DONNA2_raw reads	DONNA2_raw reads	930446714	1957059	other	NA
4451655	Project for: ANAS_raw_reads	ANAS_raw_reads	330964688	606488	other	NA
4508006	arsB-Fer-Split-wg	arsBFerSplit	12012403	64466	sediment-contaminated	NA
4508017	arsB-Met-Split-wg	arsBMetSplit	4130315	22237	sediment-contaminated	NA
4451033	Mangroves	BRMgv-1Clean	58801025	249993	sediment-lake	NA
4451034	Mangroves	BRMgv-2Clean	55077381	231233	sediment-lake	NA
4451035	Mangroves	BrMgv-3Clean	53292298	214921	sediment-lake	NA
4451036	Mangroves	BrMgv-4Clean	48522914	217605	sediment-lake	NA
4528621	Diversity of dimethylsulfide degrading microorganisms in terrestrial environments	Lake_sed_DMS_heavy_V2assembly_Contigs	142449514	663679	sediment-lake	NA
4528622	Diversity of dimethylsulfide degrading microorganisms in terrestrial environments	Lake_sed_DMS_light_V2assembly_Contigs	314516139	1474778	sediment-lake	NA
4533635	Esthwaite Water sediment metatranscriptome	Esthwaite_water_metagenome_reads	2726602345	10834437	sediment-lake	NA
4561562	DSDDP project	GY_complete	862977484	4615503	sediment-lake	NA
4561566	DSDDP project	AD_complete	360707818	1738056	sediment-lake	NA
4440984	Jeffries et al PLoS One	Australian Coorong lowest salinity murray mouth 36psu M1	17914131	77061	sediment-marine	NA
4441020	Jeffries et al PLoS One	Australian Coorong medium salinity 105psu M2	27296551	115960	sediment-marine	NA
4441021	Jeffries et al PLoS One	Australian Coorong medium high salinity 132psu M3	29952599	128907	sediment-marine	NA
4441022	Jeffries et al PLoS One	Australian Coorong high salinity 136psu M4	28906111	124220	sediment-marine	NA
4446341	Jeffries et al PLoS One	Point Turton	19571471	58251	sediment-marine	NA
4446342	Jeffries et al PLoS One	Port Flinders	24113075	72654	sediment-marine	NA
4479000	Elmer_s Beach Metatrancriptomes	RL01	64970929	368657	sediment-marine	NA
4479001	Elmer_s Beach Metatrancriptomes	RL02	21433346	156978	sediment-marine	NA
4479002	Elmer_s Beach Metatrancriptomes	RL03	359480	2901	sediment-marine	NA
4496635	Eastern Equatorial Pacific Ocean Subseafloor Microbial Metagenomes	Site5_Multicore_REPLIg	97473701	180378	sediment-marine	NA
4496636	Eastern Equatorial Pacific Ocean Subseafloor Microbial Metagenomes	Site5_Multicore_Unamplified	102395162	192658	sediment-marine	NA
4508491	Eastern Equatorial Pacific Ocean Subseafloor Microbial Metagenomes	EQP6	163472188	306445	sediment-marine	NA
4510162	BP_Sediments	2011-1922_120117_SN1035_0090_AD04RJACXX_8_sequence.fastq	27762516198	274876398	sediment-marine	NA
4510163	BP_Sediments	2011-1923_120117_SN1035_0090_AD04RJACXX_7_sequence.fastq	14544615494	144006094	sediment-marine	NA
4510164	BP_Sediments	2011-1924_120117_SN1035_0090_AD04RJACXX_6_sequence.fastq	18850838768	186641968	sediment-marine	NA
4510165	BP_Sediments	2011-1925_120117_SN1035_0090_AD04RJACXX_5_sequence.fastq	16753934944	165880544	sediment-marine	NA
4510166	BP_Sediments	2011-1926_120117_SN1035_0090_AD04RJACXX_4_sequence.fastq	20590651234	203867834	sediment-marine	NA
4510167	BP_Sediments	2011-1927_120117_SN1035_0090_AD04RJACXX_3_sequence.fastq	15429931600	152771600	sediment-marine	NA
4510168	BP_Sediments	2011-1928_120117_SN1035_0090_AD04RJACXX_2_sequence.fastq	26836916848	265712048	sediment-marine	NA
4510169	BP_Sediments	2011-1929_120117_SN1035_0090_AD04RJACXX_1_sequence.fastq	18327928034	181464634	sediment-marine	NA
4510170	BP_Sediments	2011-1930_120131_SN1035_0095_BD04PVACXX_s_1_sequence.fastq	28746267106	284616506	sediment-marine	NA
4510171	BP_Sediments	2011-1931_120131_SN1035_0095_BD04PVACXX_s_2_sequence.fastq	34766550876	344223276	sediment-marine	NA
4510172	BP_Sediments	2011-1932_120131_SN1035_0095_BD04PVACXX_s_3_sequence.fastq	35839648404	354848004	sediment-marine	NA
4510173	BP_Sediments	2011-1933_120131_SN1035_0095_BD04PVACXX_s_4_sequence.fastq	37220314566	368517966	sediment-marine	NA
4510174	BP_Sediments	2011-1934_120131_SN1035_0095_BD04PVACXX_s_5_sequence.fastq	29364346302	290736102	sediment-marine	NA
4510175	BP_Sediments	2011-1935_120131_SN1035_0095_BD04PVACXX_s_8_sequence.fastq	29777768188	294829388	sediment-marine	NA
4516247	Eastern Equatorial Pacific Ocean Subseafloor Microbial Metagenomes	Site5_Multicore_RAMP	133450989	259703	sediment-marine	NA
4516248	Costa Rica Margin Subseafloor Microbial Metagenomes	Site1379_C1H2	159469875	300922	sediment-marine	NA
4564112	ELBA methane seep	ELBAsite2	988659336	3274185	sediment-marine	NA
4564113	ELBA methane seep	ELBAsite4	662276355	2212188	sediment-marine	NA
4564114	ELBA methane seep	ELBAsite6	570167987	1903038	sediment-marine	NA
4446153	Rain Forest Soil Microbial Communities	Luquillo Experimental Forest Soil, Puerto Rico	322213082	782404	soil	NA
4489642	Soil Resistome	AB95_AX	151278048	2166502	soil	NA
4489643	Soil Resistome	AB95_CA	185553222	2642102	soil	NA
4489645	Soil Resistome	AB95_CF	133822704	1898364	soil	NA
4489646	Soil Resistome	AB95_CH	237034406	3391908	soil	NA
4489648	Soil Resistome	AB95_CY	183341892	2659250	soil	NA
4489649	Soil Resistome	AB95_GE	90383724	1314054	soil	NA
4489650	Soil Resistome	AB95_MN	102884196	1494482	soil	NA
4489651	Soil Resistome	AB95_OX	127300314	1835138	soil	NA
4489653	Soil Resistome	AB95_PE	244682766	3549662	soil	NA
4489654	Soil Resistome	AB95_PI	240424258	3431416	soil	NA
4489655	Soil Resistome	AB95_SI	248653452	3514666	soil	NA
4489656	Soil Resistome	AB95_TE	176653922	2510590	soil	NA
4496840	Alpine early/late snowmelt meadows	ibp3_ESM	11624249	34151	soil	NA
4496841	Alpine early/late snowmelt meadows	ibp3_LSM	13857952	41265	soil	NA
4482600	Enriched soil metagenomes for Glycoside Hydrolases	Agricultural forward	4542042800	45420428	soil-agricultural	NA
4483819	Enriched soil metagenomes for Glycoside Hydrolases	Agricultural reverse	3406532100	45420428	soil-agricultural	NA
4497370	Amazon Soil Metagenome 2_MENDES	10LSa	1452524300	15521548	soil-agricultural	NA
4497371	Amazon Soil Metagenome 2_MENDES	10LSb	1585023687	16901918	soil-agricultural	NA
4497387	Amazon Soil Metagenome 2_MENDES	19LSa	1762026012	18901443	soil-agricultural	NA
4497388	Amazon Soil Metagenome 2_MENDES	19LSb	1338341598	14368635	soil-agricultural	NA
4497391	Amazon Soil Metagenome 2_MENDES	20LSa	2339288507	25021054	soil-agricultural	NA
4497392	Amazon Soil Metagenome 2_MENDES	20LSb	1253546383	13402895	soil-agricultural	NA
4497393	Amazon Soil Metagenome 2_MENDES	21LSa	1841976159	19818763	soil-agricultural	NA
4497394	Amazon Soil Metagenome 2_MENDES	21LSb	1494681282	15951446	soil-agricultural	NA
4497395	Amazon Soil Metagenome 2_MENDES	22LSa	1442975076	15428263	soil-agricultural	NA
4497396	Amazon Soil Metagenome 2_MENDES	22LSb	2759962619	29499368	soil-agricultural	NA
4497407	Amazon Soil Metagenome 2_MENDES	7LSa	1691682287	18119871	soil-agricultural	NA
4497408	Amazon Soil Metagenome 2_MENDES	7LSb	2985513423	31966967	soil-agricultural	NA
4497409	Amazon Soil Metagenome 2_MENDES	8LSa	1449085730	15455238	soil-agricultural	NA
4497410	Amazon Soil Metagenome 2_MENDES	8LSb	2340921723	25017093	soil-agricultural	NA
4497411	Amazon Soil Metagenome 2_MENDES	9LSa	1297860799	13908400	soil-agricultural	NA
4497412	Amazon Soil Metagenome 2_MENDES	9LSb	2224899417	23867305	soil-agricultural	NA
4508937	EarlhamMetagenomes2012	002002_Airport_GTGGCC_filtered_merged.fastq	7224355614	43289227	soil-agricultural	NA
4508938	EarlhamMetagenomes2012	002003_Wally_GTTTCG_filtered_merged.fastq	1701899104	9999775	soil-agricultural	NA
4508939	EarlhamMetagenomes2012	002004_Nocton_Corn_GTTTCG_filtered_merged.fastq	2989395459	16923988	soil-agricultural	NA
4508940	EarlhamMetagenomes2012	002005_Nocton_Soy_GAGTGG_filtered_merged.fastq	3081990561	17442824	soil-agricultural	NA
4508941	EarlhamMetagenomes2012	002006_Sedgewick_ACTGAT_filtered_merged.fastq	1997174632	11066959	soil-agricultural	NA
4508942	EarlhamMetagenomes2012	002007_ATTCCT_filtered_merged.fastq	3888355597	21866546	soil-agricultural	NA
4521317	cai	Sample2	45311403	656687	soil-agricultural	NA
4523238	cai	NPK1	4617509349	42150952	soil-agricultural	NA
4523239	cai	NPK2	2416273614	23595975	soil-agricultural	NA
4523240	cai	NPK3	3645156736	33206639	soil-agricultural	NA
4528623	Diversity of dimethylsulfide degrading microorganisms in terrestrial environments	Soil_DMS_heavy_V2assembly_Contigs	92060435	247044	soil-agricultural	NA
4528624	Diversity of dimethylsulfide degrading microorganisms in terrestrial environments	Soil_DMS_light_V2assembly_Contigs	342480745	1347449	soil-agricultural	NA
4554152	Arctic soil rerun	Ancientdeep	4859879	10902	soil-arctic	NA
4554153	Arctic soil rerun	Ancientshallow	2819920	6498	soil-arctic	NA
4554154	Arctic soil rerun	Mediumdeep	3730673	8360	soil-arctic	NA
4554155	Arctic soil rerun	Mediumshallow	18448007	42906	soil-arctic	NA
4554156	Arctic soil rerun	Olddeep	3495282	7768	soil-arctic	NA
4554157	Arctic soil rerun	Oldshallow	8426038	18886	soil-arctic	NA
4554158	Arctic soil rerun	Youngdeep	4968442	11189	soil-arctic	NA
4554159	Arctic soil rerun	Youngshallow	17641045	41370	soil-arctic	NA
4477803	cross-site soil metagen	EB026_read1	595168400	5951684	soil-desert	NA
4477805	cross-site soil metagen	MD3_r1	589949700	5899497	soil-desert	NA
4477872	cross-site soil metagen	SF2_r1	680545600	6805456	soil-desert	NA
4477873	cross-site soil metagen	SV1_r1	1112254600	11122546	soil-desert	NA
4477900	cross-site soil metagen	EB017_r1	794708600	7947086	soil-desert	NA
4477901	cross-site soil metagen	EB019_r1	545464000	5454640	soil-desert	NA
4477902	cross-site soil metagen	EB020_r1	944668400	9446684	soil-desert	NA
4477903	cross-site soil metagen	EB021_r1	654368100	6543681	soil-desert	NA
4477904	cross-site soil metagen	EB024_r1	1086364600	10863646	soil-desert	NA
4450243	Cubatao_metagenomic	Cubatao_S1	209193109	533697	soil-forest	NA
4460919	Cubatao_metagenomic	Cubatao_S2	305140693	578478	soil-forest	NA
4470861	Cubatao_metagenomic	Cubatao_C	311978477	598041	soil-forest	NA
4477876	cross-site soil metagen	BZ1_r1	654390300	6543903	soil-forest	NA
4477877	cross-site soil metagen	CL1_r1	640294000	6402940	soil-forest	NA
4477899	cross-site soil metagen	DF1_r1	389004400	3890044	soil-forest	NA
4449249	Comparative metagenomic, phylogenetic, and physiological analyses of soil microbial communities across nitrogen gradients	1_8_RL1	23664198	59998	soil-grasslands	NA
4449252	Comparative metagenomic, phylogenetic, and physiological analyses of soil microbial communities across nitrogen gradients	1_17_RL2	36665161	92615	soil-grasslands	NA
4449255	Comparative metagenomic, phylogenetic, and physiological analyses of soil microbial communities across nitrogen gradients	1_22_RL3	32258894	80499	soil-grasslands	NA
4449256	Comparative metagenomic, phylogenetic, and physiological analyses of soil microbial communities across nitrogen gradients	1_23_RL4	35553938	87810	soil-grasslands	NA
4449258	Comparative metagenomic, phylogenetic, and physiological analyses of soil microbial communities across nitrogen gradients	1_38_RL5	26412606	66029	soil-grasslands	NA
4449284	Comparative metagenomic, phylogenetic, and physiological analyses of soil microbial communities across nitrogen gradients	1_52_RL8	30913425	77306	soil-grasslands	NA
4449356	Comparative metagenomic, phylogenetic, and physiological analyses of soil microbial communities across nitrogen gradients	2_201_RL1	16491779	49322	soil-grasslands	NA
4449357	Comparative metagenomic, phylogenetic, and physiological analyses of soil microbial communities across nitrogen gradients	1_45_RL7	25790999	64560	soil-grasslands	NA
4449358	Comparative metagenomic, phylogenetic, and physiological analyses of soil microbial communities across nitrogen gradients	2_204_RL2	30994869	90765	soil-grasslands	NA
4449359	Comparative metagenomic, phylogenetic, and physiological analyses of soil microbial communities across nitrogen gradients	2_209_RL3	21339728	62232	soil-grasslands	NA
4449360	Comparative metagenomic, phylogenetic, and physiological analyses of soil microbial communities across nitrogen gradients	2_301_RL4	29380616	84770	soil-grasslands	NA
4449362	Comparative metagenomic, phylogenetic, and physiological analyses of soil microbial communities across nitrogen gradients	2_309_RL6	30469304	88074	soil-grasslands	NA
4449363	Comparative metagenomic, phylogenetic, and physiological analyses of soil microbial communities across nitrogen gradients	2_401_RL7	23810360	69516	soil-grasslands	NA
4449364	Comparative metagenomic, phylogenetic, and physiological analyses of soil microbial communities across nitrogen gradients	2_404_RL8	22988021	65582	soil-grasslands	NA
4449365	Comparative metagenomic, phylogenetic, and physiological analyses of soil microbial communities across nitrogen gradients	2_409_RL9	13736747	39365	soil-grasslands	NA
4449877	Comparative metagenomic, phylogenetic, and physiological analyses of soil microbial communities across nitrogen gradients	1_54_RL9	34126987	84858	soil-grasslands	NA
4477804	cross-site soil metagen	KP1_r1	534883200	5348832	soil-grasslands	NA
4480703	Chad	Chad S3	4812885734	47652334	soil-grasslands	NA
4480704	Chad	Chad S2	5348029184	52950784	soil-grasslands	NA
4511045	Loma_Ridge_grassland	Ap10RXA_F1_2	9474800	94748	soil-grasslands	NA
4511046	Loma_Ridge_grassland	Ap10RXB_F1_2	1387394900	13873949	soil-grasslands	NA
4511047	Loma_Ridge_grassland	Ap10XNA_F1_2	2539219200	25392192	soil-grasslands	NA
4511048	Loma_Ridge_grassland	Ap10XNB_F1_2	3166197000	31661970	soil-grasslands	NA
4511049	Loma_Ridge_grassland	Ap10XXA_F1_2	1674720400	16747204	soil-grasslands	NA
4511050	Loma_Ridge_grassland	Ap10XXB_F1_2	3996049000	39960490	soil-grasslands	NA
4511060	Loma_Ridge_grassland	AU10_XXA	1553543900	15535439	soil-grasslands	NA
4511061	Loma_Ridge_grassland	Au10RXA_F1_2	11650135800	116501358	soil-grasslands	NA
4511062	Loma_Ridge_grassland	Au10RXB_F1_2	5909734300	59097343	soil-grasslands	NA
4511063	Loma_Ridge_grassland	Au10XNA_F1_2	2077426800	20774268	soil-grasslands	NA
4511064	Loma_Ridge_grassland	Au10XNB_F1_2	3089500	30895	soil-grasslands	NA
4511065	Loma_Ridge_grassland	Au10XXB_F1_2	2708903000	27089030	soil-grasslands	NA
4511111	Loma_Ridge_grassland	D10XXB	1497023200	14970232	soil-grasslands	NA
4511112	Loma_Ridge_grassland	D10RXA_F1_2	1664995000	16649950	soil-grasslands	NA
4511113	Loma_Ridge_grassland	D10RXB_F1_2	1902421800	19024218	soil-grasslands	NA
4511114	Loma_Ridge_grassland	D10XNA_F1_2	2502783600	25027836	soil-grasslands	NA
4511115	Loma_Ridge_grassland	D10XNB_F1_2	7009796000	70097960	soil-grasslands	NA
4511116	Loma_Ridge_grassland	D10XXA_F1_2	213903600	2139036	soil-grasslands	NA
4511134	Loma_Ridge_grassland	F11_RXB	1450318400	14503184	soil-grasslands	NA
4511135	Loma_Ridge_grassland	F11_XNB	5943222300	59432223	soil-grasslands	NA
4511136	Loma_Ridge_grassland	F11_XXA	1506343900	15063439	soil-grasslands	NA
4511137	Loma_Ridge_grassland	F11RXA_F1_2	585735000	5857350	soil-grasslands	NA
4511138	Loma_Ridge_grassland	F11RXB_F1_2	1431597800	14315978	soil-grasslands	NA
4511139	Loma_Ridge_grassland	F11XNA_F1_2	1499993700	14999937	soil-grasslands	NA
4511140	Loma_Ridge_grassland	F11XXA_F1_2	1935884900	19358849	soil-grasslands	NA
4511141	Loma_Ridge_grassland	F11XXB_F1_2	3113109700	31131097	soil-grasslands	NA
4511142	Loma_Ridge_grassland	J11_RXA	1489381700	14893817	soil-grasslands	NA
4511143	Loma_Ridge_grassland	J11_RXB	3234252400	32342524	soil-grasslands	NA
4511144	Loma_Ridge_grassland	J11_XNA	1257640600	12576406	soil-grasslands	NA
4511145	Loma_Ridge_grassland	J11_XNB	2036321100	20363211	soil-grasslands	NA
4511146	Loma_Ridge_grassland	J11_XXA	2538008400	25380084	soil-grasslands	NA
4511147	Loma_Ridge_grassland	J11_XXB	2806300700	28063007	soil-grasslands	NA
4511148	Loma_Ridge_grassland	S11_RXA	1611189500	16111895	soil-grasslands	NA
4511149	Loma_Ridge_grassland	S11_RXB	1615447300	16154473	soil-grasslands	NA
4511150	Loma_Ridge_grassland	S11_XNB	1366073400	13660734	soil-grasslands	NA
4511151	Loma_Ridge_grassland	S11_XXA	1096119400	10961194	soil-grasslands	NA
4511152	Loma_Ridge_grassland	S11XNA_F1_2	1622098200	16220982	soil-grasslands	NA
4511153	Loma_Ridge_grassland	S11XXB_F1_2	1769876400	17698764	soil-grasslands	NA
4511178	Loma_Ridge_grassland	D11_RNA	1576127300	15761273	soil-grasslands	NA
4511179	Loma_Ridge_grassland	D11_RXB	2019445800	20194458	soil-grasslands	NA
4511180	Loma_Ridge_grassland	D11_XNA	1778645500	17786455	soil-grasslands	NA
4511181	Loma_Ridge_grassland	D11RNB_F1_2	528129600	5281296	soil-grasslands	NA
4511182	Loma_Ridge_grassland	D11RXA_F1_2	2942133900	29421339	soil-grasslands	NA
4511183	Loma_Ridge_grassland	D11XNB_F1_2	2586093300	25860933	soil-grasslands	NA
4511184	Loma_Ridge_grassland	D11XXA_F1_2	3087396600	30873966	soil-grasslands	NA
4511185	Loma_Ridge_grassland	D11XXB_F1_2	1970712000	19707120	soil-grasslands	NA
4511186	Loma_Ridge_grassland	M12_RNA	1984303600	19843036	soil-grasslands	NA
4511187	Loma_Ridge_grassland	M12_RNB	1360075500	13600755	soil-grasslands	NA
4511188	Loma_Ridge_grassland	M12_RXB	1172960000	11729600	soil-grasslands	NA
4511193	Loma_Ridge_grassland	M12RXA	3699498800	36994988	soil-grasslands	NA
4539063	CedarCreek_minsoil_June2013	CC10_min_Jun13	7942507135	52599385	soil-grasslands	NA
4539064	CedarCreek_minsoil_June2013	CC35_min_Jun13	7818845383	51780433	soil-grasslands	NA
4541641	CedarCreek_minsoil_June2013	CC04_min_Jun13	7700742394	50998294	soil-grasslands	NA
4541642	CedarCreek_minsoil_June2013	CC28_min_Jun13	8791533476	58222076	soil-grasslands	NA
4541644	CedarCreek_minsoil_June2013	CC39_min_Jun13	7034330923	46584973	soil-grasslands	NA
4541645	CedarCreek_minsoil_June2013	CC41_min_Jun13	10745529044	71162444	soil-grasslands	NA
4541646	CedarCreek_minsoil_June2013	CC53_min_Jun13	11702083089	77497239	soil-grasslands	NA
4541647	CedarCreek_minsoil_June2013	CC72_min_Jun13	9453732047	62607497	soil-grasslands	NA
4541648	CedarCreek_minsoil_June2013	CC77_min_Jun13	7567538499	50116149	soil-grasslands	NA
4541649	CedarCreek_minsoil_June2013	CCNH_min_Jun13	8876832923	58786973	soil-grasslands	NA
4541650	CedarCreek_minsoil_June2013	CCOS_min_Jun13	7450633091	49341941	soil-grasslands	NA
4541651	CedarCreek_minsoil_June2013	CCUPO_min_Jun13	8731088931	57821781	soil-grasslands	NA
4500753	environmental1	environmantal1	5550000	55500	soil-other	NA
4500754	environmental3	environmental3	5550000	55500	soil-other	NA
4500755	environmental2	environmental2	5550000	55500	soil-other	NA
4466433	Borup Fiord Pass Glacier Sulfur Deposit, Canada High Arctic	Borup Fiord Pass Glacier Sulfur Deposit, Canada High Arctic	657394433	1238751	soil-sediment	NA
4506447	Avicennia marina rhizosphere Control	Control Sample 01	180711291	705326	soil-sediment	NA
4506448	Avicennia marina rhizosphere Control	Control Sample 02	131513195	514784	soil-sediment	NA
4548349	MaCuMBA	1-paired	1734502609	16883231	soil-sediment	NA
4548350	MaCuMBA	2-paired	1319548786	12865863	soil-sediment	NA
4477807	cross-site soil metagen	PE6_r1	920666200	9206662	soil-tropical	NA
4477875	cross-site soil metagen	AR3_r1	523535200	5235352	soil-tropical	NA
4482599	Enriched soil metagenomes for Glycoside Hydrolases	Cellulose forward	2135774600	21357746	soil-tropical	NA
4483820	Enriched soil metagenomes for Glycoside Hydrolases	Cellulose reverse	1601830950	21357746	soil-tropical	NA
4497372	Amazon Soil Metagenome 2_MENDES	11LSa	1641076813	17445400	soil-tropical	NA
4497373	Amazon Soil Metagenome 2_MENDES	11LSb	1958519064	20851107	soil-tropical	NA
4497374	Amazon Soil Metagenome 2_MENDES	12LSb	1440853866	15240438	soil-tropical	NA
4497375	Amazon Soil Metagenome 2_MENDES	13LSa	1938015010	20635352	soil-tropical	NA
4497376	Amazon Soil Metagenome 2_MENDES	13LSb	1420896267	15155481	soil-tropical	NA
4497377	Amazon Soil Metagenome 2_MENDES	14LSa	1994863535	21256135	soil-tropical	NA
4497378	Amazon Soil Metagenome 2_MENDES	14LSb	1305482377	13926576	soil-tropical	NA
4497379	Amazon Soil Metagenome 2_MENDES	15LSa	2281777227	24375188	soil-tropical	NA
4497380	Amazon Soil Metagenome 2_MENDES	15LSb	1529424461	16303010	soil-tropical	NA
4497381	Amazon Soil Metagenome 2_MENDES	16LSa	1842131597	19634073	soil-tropical	NA
4497382	Amazon Soil Metagenome 2_MENDES	16LSb	1623856791	17298270	soil-tropical	NA
4497383	Amazon Soil Metagenome 2_MENDES	17LSa	1592168131	16954685	soil-tropical	NA
4497384	Amazon Soil Metagenome 2_MENDES	17LSb	1603768269	17133206	soil-tropical	NA
4497385	Amazon Soil Metagenome 2_MENDES	18LSa	1833433977	19529714	soil-tropical	NA
4497386	Amazon Soil Metagenome 2_MENDES	18LSb	1439335287	15342158	soil-tropical	NA
4497389	Amazon Soil Metagenome 2_MENDES	1LSa	1535671061	16373863	soil-tropical	NA
4497390	Amazon Soil Metagenome 2_MENDES	1LSb	1917707251	20423704	soil-tropical	NA
4497397	Amazon Soil Metagenome 2_MENDES	2LSa	1717616735	18337617	soil-tropical	NA
4497398	Amazon Soil Metagenome 2_MENDES	2LSb	1368742061	14554642	soil-tropical	NA
4497399	Amazon Soil Metagenome 2_MENDES	3LSa	2091680663	22245990	soil-tropical	NA
4497400	Amazon Soil Metagenome 2_MENDES	3LSb	1652011068	17618750	soil-tropical	NA
4497401	Amazon Soil Metagenome 2_MENDES	4LSa	1232841286	13127073	soil-tropical	NA
4497402	Amazon Soil Metagenome 2_MENDES	4LSb	1567594935	16687613	soil-tropical	NA
4497403	Amazon Soil Metagenome 2_MENDES	5LSa	980702897	10477278	soil-tropical	NA
4497404	Amazon Soil Metagenome 2_MENDES	5LSb	1661893955	17817773	soil-tropical	NA
4497405	Amazon Soil Metagenome 2_MENDES	6LSa	1349881717	14427611	soil-tropical	NA
4497406	Amazon Soil Metagenome 2_MENDES	6LSb	1835174499	19593526	soil-tropical	NA
4477874	cross-site soil metagen	TL1_r1	601197100	6011971	soil-tundra	NA
4482593	Enriched soil metagenomes for Glycoside Hydrolases	Low pH forward	3946125600	39461256	soil-tundra	NA
4483544	Enriched soil metagenomes for Glycoside Hydrolases	Low pH reverse	2959594200	39461256	soil-tundra	NA
4440411	Freshwater Fish from Aquaculture Facility Metagenomes - Viral an	PrePondKentSTMic20060504	4428989	44094	water-freshwater	NA
4440412	Freshwater Fish from Aquaculture Facility Metagenomes - Viral an	TilPondKentSTVir20060504	6096272	60319	water-freshwater	NA
4440413	Freshwater Fish from Aquaculture Facility Metagenomes - Viral an	TilPondKentSTMic20060504	6484135	63978	water-freshwater	NA
4440414	Freshwater Fish from Aquaculture Facility Metagenomes - Viral an	PrePondKentSTVir20060504	7017317	67988	water-freshwater	NA
4440422	Freshwater Fish from Aquaculture Facility Metagenomes - Viral an	TilPondKentSTMic200608	6932903	67612	water-freshwater	NA
4440423	Freshwater Fish from Aquaculture Facility Metagenomes - Viral an	Tilapia pond microbes Duplicate	38804235	381076	water-freshwater	NA
4440424	Freshwater Fish from Aquaculture Facility Metagenomes - Viral an	TilPondKentSTVir200608	5773797	57134	water-freshwater	NA
4440439	Freshwater Fish from Aquaculture Facility Metagenomes - Viral an	TpondKentSTVir200511	27366887	267640	water-freshwater	NA
4440440	Freshwater Fish from Aquaculture Facility Metagenomes - Viral an	TilPondKentSTMic200511	38804235	381076	water-freshwater	NA
4460178	Puget Sound	Station P1	69705957	198750	water-freshwater	NA
4460179	Puget Sound	Station P26	54248771	154630	water-freshwater	NA
4460180	Puget Sound	Station P28	61313635	173539	water-freshwater	NA
4460182	Puget Sound	Station P32	59118427	168536	water-freshwater	NA
4460188	Puget Sound	Station P5	154203824	433841	water-freshwater	NA
4460189	Puget Sound	Marina	87789611	242705	water-freshwater	NA
4467029	Lake Erie Bloom Metagenome	Erie Bloom Shotgun Metagenome	204427100	504233	water-freshwater	NA
4467058	Freshwater Microcystis Bloom Metagenomes	Taihu Bloom Shotgun Metagenome	240405900	637724	water-freshwater	NA
4467059	Freshwater Microcystis Bloom Metagenomes	Grand Lake St Marys (GLSM) Bloom Shotgun Metagenome	88229075	219716	water-freshwater	NA
4443679	Antarctica Aquatic Microbial Metagenome	AntarcticaAquatic_3 - MARINE DERIVED LAKE	9755315	10042	water-freshwater-antarctica	NA
4443680	Antarctica Aquatic Microbial Metagenome	AntarcticaAquatic_2 - ACE LAKE, ANTARCTICA	9622231	9672	water-freshwater-antarctica	NA
4443681	Antarctica Aquatic Microbial Metagenome	AntarcticaAquatic_4 - MARINE DERIVED LAKE	54929769	54446	water-freshwater-antarctica	NA
4443682	Antarctica Aquatic Microbial Metagenome	AntarcticaAquatic_5 - MARINE DERIVED LAKE	284069722	283663	water-freshwater-antarctica	NA
4443683	Antarctica Aquatic Microbial Metagenome	AntarcticaAquatic_1 - MARINE DERIVED LAKE	101310476	100085	water-freshwater-antarctica	NA
4443684	Antarctica Aquatic Microbial Metagenome	AntarcticaAquatic_6 - ACE LAKE, ANTARCTICA	281056691	281490	water-freshwater-antarctica	NA
4441102	Alvinella Pompejana Epibiont Metagenome	Alvinella Pompejana Epibiont	290371756	293065	water-freshwater-hydrothermal	NA
4441663	Alvinella Pompejana Epibiont Metagenome	Alvinella Pompejana Epibiont	290371756	293065	water-freshwater-hydrothermal	NA
4448187	aquatic	HulkVentVirome	77175717	231246	water-freshwater-hydrothermal	NA
4544224	Crystal Geyser metagenome	CG	17650618	1528	water-freshwater-hydrothermal	NA
4451065	arctic spring snow	svn35	11713021	34840	water-freshwater-snow	NA
4451068	arctic spring snow	svn48-2	7759067	24290	water-freshwater-snow	NA
4451069	arctic spring snow	svn56	7770977	25523	water-freshwater-snow	NA
4451070	arctic spring snow	svn7	14850057	42989	water-freshwater-snow	NA
4451071	arctic spring snow	svn65	4053721	12181	water-freshwater-snow	NA
4451072	arctic spring snow	svn64	6859152	21550	water-freshwater-snow	NA
4451073	arctic spring snow	svn8	11104579	29134	water-freshwater-snow	NA
4451075	arctic spring snow	svn18	11020280	33970	water-freshwater-snow	NA
4451076	arctic spring snow	svn40	8038481	23702	water-freshwater-snow	NA
4441568	Global Ocean Sampling Expedition	GS119 Shotgun - Open Ocean - Indian Ocean - International Water Outside of Reunion Island - International	65055874	60987	water-marine	NA
4441570	Global Ocean Sampling Expedition	GS000a Shotgun - Open Ocean - Sargasso Sea - Sargasso Station 11 - Bermuda	658755696	644551	water-marine	NA
4443688	Botany Bay Metagenomes	BBAY01	97171815	91066	water-marine	NA
4443689	Botany Bay Metagenomes	BBAY02	13814160	13512	water-marine	NA
4443733	Surface Water Marine Microbial Community Gene Expression	S_20154	19531450	87743	water-marine	NA
4443734	Surface Water Marine Microbial Community Gene Expression	S_20162	15753364	70138	water-marine	NA
4444863	Deep Sea Microorganisms	MT-6K793	55487782	323700	water-marine	NA
4446969	Baltic Sea microbial communities	75 m assembled	4460912	6844	water-marine	NA
4446970	Baltic Sea microbial communities	10 m assembled	1437439	2884	water-marine	NA
4449103	BIOS Microbial Oceanography Course	BIOS Microbial Oceanography Course 2010 MGMO-09-3_200m	275508477	665542	water-marine	NA
4449104	BIOS Microbial Oceanography Course	BIOS Microbial Oceanography Course 2010 MGMO-09-3_010m	266160534	632172	water-marine	NA
4449590	aquatic	Stromatolite T3S10 uniqueSeq	23967314	67885	water-marine	NA
4449591	aquatic	Stromatolite T1S2 HBC	23011044	73211	water-marine	NA
4461422	aquatic	MBv200m	389598	881	water-marine	NA
4494598	BIOS Microbial Oceanography Course	MO.2011.June.20m.5micron	11751654	22916	water-marine	NA
4494599	BIOS Microbial Oceanography Course	MO.2011.June.180m.1.2micron	59515426	108749	water-marine	NA
4494600	BIOS Microbial Oceanography Course	MO.2011.June.200m.1.2micron	48465905	89015	water-marine	NA
4494601	BIOS Microbial Oceanography Course	MO.2011.June.300m.1.2micron	88697960	163744	water-marine	NA
4494602	BIOS Microbial Oceanography Course	MO.2011.June.80m.5micron	8618904	17823	water-marine	NA
4494603	BIOS Microbial Oceanography Course	MO.2011.June.150m.5micron	70625271	130604	water-marine	NA
4494604	BIOS Microbial Oceanography Course	MO.2011.June.180m.5micron	141744515	259476	water-marine	NA
4494605	BIOS Microbial Oceanography Course	MO.2011.June.200m.5micron	108487004	198299	water-marine	NA
4494606	BIOS Microbial Oceanography Course	MO.2011.June.300m.5micron	127783139	232192	water-marine	NA
4494607	BIOS Microbial Oceanography Course	MO.2011.June.20m.1.2micron	46209544	84466	water-marine	NA
4494608	BIOS Microbial Oceanography Course	MO.2011.June.80m.1.2micron	86046181	157038	water-marine	NA
4494609	BIOS Microbial Oceanography Course	MO.2011.June.150m.1.2micron	74795579	137129	water-marine	NA
4497998	Microbial Diversity Of Deep Sea Sponges	Seawater_2900m	3604832	12849	water-marine	NA
4539502	BIOS Microbial Oceanography Course	MO13.040m.00.2um	1501604383	3767121	water-marine	NA
4539503	BIOS Microbial Oceanography Course	MO13.040m.01.2um	353459785	874891	water-marine	NA
4539504	BIOS Microbial Oceanography Course	MO13.080m.00.2um	852753665	2146998	water-marine	NA
4539505	BIOS Microbial Oceanography Course	MO13.120m.01.2um	256287778	659820	water-marine	NA
4539506	BIOS Microbial Oceanography Course	MO13.120m.20.0um	145461052	373377	water-marine	NA
4539507	BIOS Microbial Oceanography Course	MO13.150m.00.2um	251383911	692011	water-marine	NA
4539508	BIOS Microbial Oceanography Course	MO13.150m.01.2um	386963653	941352	water-marine	NA
4539509	BIOS Microbial Oceanography Course	MO13.150m.05.0um	257166058	627415	water-marine	NA
4539510	BIOS Microbial Oceanography Course	MO13.200m.01.2um	343229635	856074	water-marine	NA
4539511	BIOS Microbial Oceanography Course	MO13.200m.05.0um	227848187	577724	water-marine	NA
4539512	BIOS Microbial Oceanography Course	MO13.200m.20.0um	231885682	638512	water-marine	NA
4539513	BIOS Microbial Oceanography Course	MO13.300m.01.2um	349862560	858524	water-marine	NA
4550335	Bass Strait oil field metagenomics	A7A-1	2692272867	26656167	water-marine	NA
4550336	Bass Strait oil field metagenomics	A7A-2	2692272867	26656167	water-marine	NA
4443685	Antarctica Aquatic Microbial Metagenome	AntarcticaAquatic_7 - ORGANIC LAKE, ANTARCTICA	28413296	28481	water-marine-antarctica	NA
4443686	Antarctica Aquatic Microbial Metagenome	AntarcticaAquatic_8	101573008	103058	water-marine-antarctica	NA
4443687	Antarctica Aquatic Microbial Metagenome	AntarcticaAquatic_9	95664001	95521	water-marine-antarctica	NA
4537102	Arctic young sea ice and frost flower comparison	JB42_AGTCAA_L001_R1_001	998101291	9882191	water-marine-arctic	NA
4537103	Arctic young sea ice and frost flower comparison	JB42_AGTCAA_L001_R2_001	998101291	9882191	water-marine-arctic	NA
4537104	Arctic young sea ice and frost flower comparison	JB44_AGTTCC_L002_R1_001	2122230180	21012180	water-marine-arctic	NA
4537105	Arctic young sea ice and frost flower comparison	JB44_AGTTCC_L002_R2_001	2122230180	21012180	water-marine-arctic	NA
4440090	Chula Vista, CA Solar Saltern Study	LowSalternPlaSDbay20051122	11122989	111431	water-marine-hypersaline	NA
4440144	Chula Vista, CA Solar Saltern Study	HighSalternSDbayVir20051128	465209	4645	water-marine-hypersaline	NA
4440145	Chula Vista, CA Solar Saltern Study	HighSalternSDbayVir20051207	4860804	47587	water-marine-hypersaline	NA
4440324	Chula Vista, CA Solar Saltern Study	LowSalternSDbayMic20051110	4632200	49074	water-marine-hypersaline	NA
4440325	Chula Vista, CA Solar Saltern Study	MedSalternSDbayVir20051111	3512587	35053	water-marine-hypersaline	NA
4440327	Salton Sea	SaltonSea1Vir20060823	5779801	55787	water-marine-hypersaline	NA
4440328	Salton Sea	SaltonSea2Vir20060823	2973124	29970	water-marine-hypersaline	NA
4440329	Salton Sea	SaltonSeaMic20060823	18876339	178407	water-marine-hypersaline	NA
4440416	Chula Vista, CA Solar Saltern Study	MedSalterSDbayMic20051128	705995	8062	water-marine-hypersaline	NA
4440417	Chula Vista, CA Solar Saltern Study	MedSalternSDbayVir20051122	5634444	55903	water-marine-hypersaline	NA
4440419	Chula Vista, CA Solar Saltern Study	HighSalternSDbayMic20051128	3711295	35446	water-marine-hypersaline	NA
4440420	Chula Vista, CA Solar Saltern Study	LowSalternSDbayVir20051128	6511083	62685	water-marine-hypersaline	NA
4440421	Chula Vista, CA Solar Saltern Study	HighSalternSDbayVir20051116	15379956	154167	water-marine-hypersaline	NA
4440425	Chula Vista, CA Solar Saltern Study	MedSalternSDbayMic20051116	11867028	120987	water-marine-hypersaline	NA
4440426	Chula Vista, CA Solar Saltern Study	LowSalternSDbayMic20051128	3453306	34296	water-marine-hypersaline	NA
4440427	Chula Vista, CA Solar Saltern Study	MedSalternSDbayVir20051128	4011661	39943	water-marine-hypersaline	NA
4440428	Chula Vista, CA Solar Saltern Study	MedSalternSDbayVir20051116	5762444	58735	water-marine-hypersaline	NA
4440429	Chula Vista, CA Solar Saltern Study	HighSalternSDbayMicB200407	4028912	39553	water-marine-hypersaline	NA
4440430	Chula Vista, CA Solar Saltern Study	HighSalternSDbayMicA200407	7982909	78524	water-marine-hypersaline	NA
4440431	Chula Vista, CA Solar Saltern Study	MedSalternSDbayVir20051110	4013169	39578	water-marine-hypersaline	NA
4440432	Chula Vista, CA Solar Saltern Study	LowSalternSDbayVir20051110	11532248	110511	water-marine-hypersaline	NA
4440433	Chula Vista, CA Solar Saltern Study	HighSalternSDbayMicC200407	12641571	123879	water-marine-hypersaline	NA
4440434	Chula Vista, CA Solar Saltern Study	MedSalternSDbayMic20051111	2323241	23261	water-marine-hypersaline	NA
4440435	Chula Vista, CA Solar Saltern Study	MedSalternSDbayMic20051110	3905955	38929	water-marine-hypersaline	NA
4440436	Chula Vista, CA Solar Saltern Study	LowSalternSDbayVir200407	28054297	268534	water-marine-hypersaline	NA
4440437	Chula Vista, CA Solar Saltern Study	LowSalternSDbayMic200407	25280522	268206	water-marine-hypersaline	NA
4440438	Chula Vista, CA Solar Saltern Study	HighSalternSDbayMicD200407	34806789	340725	water-marine-hypersaline	NA
4446406	Jeffries et al PLoS One	S1gnew	21947384	70353	water-marine-hypersaline	NA
4446411	Jeffries et al PLoS One	S2gnew	14909004	47910	water-marine-hypersaline	NA
4446412	Jeffries et al PLoS One	S2ngnew	7020191	21495	water-marine-hypersaline	NA
4453374	Arenosclera_brasiliensis_metagenome	Water_JF1	45903897	112267	water-marine-pelagic	NA
4461444	Arenosclera_brasiliensis_metagenome	Water_JF2	12301493	45025	water-marine-pelagic	NA
4443736	Surface Water Marine Microbial Community Gene Expression	TA_20173	21261161	98359	water-marine	NA
4443735	Surface Water Marine Microbial Community Gene Expression	TA_20179	24885419	113423	water-marine	NA
4443737	Surface Water Marine Microbial Community Gene Expression	TA_20197	16678202	96685	water-marine	NA
4443738	Surface Water Marine Microbial Community Gene Expression	TA_20199	20850631	114431	water-marine	NA
4443740	Surface Water Marine Microbial Community Gene Expression	TA_34838	19135778	109761	water-marine	NA
4443763	Surface Water Marine Microbial Community Gene Expression	TA_34840	20725158	111638	water-marine	NA
4443741	Surface Water Marine Microbial Community Gene Expression	TA_34871	17197505	102227	water-marine	NA
4443743	Surface Water Marine Microbial Community Gene Expression	TA_34877	21355808	114751	water-marine	NA
4443742	Surface Water Marine Microbial Community Gene Expression	TA_35194	18971975	98096	water-marine	NA
4443744	Surface Water Marine Microbial Community Gene Expression	TA_35197	21661257	107916	water-marine	NA
4441620	Whale Fall Bone Metagenome	Whale fall Rib	39114769	38496	ancient_sample_associated	NA
4441656	Whale Fall Bone Metagenome	Whale fall Mat	37924226	38281	ancient_sample_associated	NA
4441619	Whale Fall Bone Metagenome	Whale Fall Bone	41271837	40549	ancient_sample_associated	NA
4502161	Phylogenetic and Metagenomic Analyses of Substrate-Dependent Bacterial Temporal Dynamics in Microbial Fuel Cells	4502161	335080075	1367205	artifical_biome_biofuel	NA
4502162	Phylogenetic and Metagenomic Analyses of Substrate-Dependent Bacterial Temporal Dynamics in Microbial Fuel Cells	4502162	208965729	963062	artifical_biome_biofuel	NA
4502163	Phylogenetic and Metagenomic Analyses of Substrate-Dependent Bacterial Temporal Dynamics in Microbial Fuel Cells	4502163	326511098	1497944	artifical_biome_biofuel	NA
4502164	Phylogenetic and Metagenomic Analyses of Substrate-Dependent Bacterial Temporal Dynamics in Microbial Fuel Cells	4502164	535759342	2307477	artifical_biome_biofuel	NA
4470904	Hydrocarbon Metagenomics Project	Toluene 454 QC Reads	215982194	550247	artificial_biome-bioreactor	NA
4470908	Hydrocarbon Metagenomics Project	NapDC 454 QC Reads	130215413	368209	artificial_biome-bioreactor	NA
4492619	Hydrocarbon Metagenomics Project	SCADC 454 newbler assembly contigs and singletons	127644733	341656	artificial_biome-bioreactor	NA
4492620	Hydrocarbon Metagenomics Project	SCADC 454 QC Reads	230716341	667134	artificial_biome-bioreactor	NA
4492763	Hydrocarbon Metagenomics Project	NAPDC 454 and illumina hybrid assembly	377314778	553438	artificial_biome-bioreactor	NA
4492772	Hydrocarbon Metagenomics Project	NAPDC 454 newbler assembly	64676632	170322	artificial_biome-bioreactor	NA
4492778	Hydrocarbon Metagenomics Project	Toluene 454 newbler assembly contigs and singletons	89513841	189955	artificial_biome-bioreactor	NA
4507777	Hydrocarbon Metagenomics Project	SCADC_assembly_illumina454	646705272	984086	artificial_biome-bioreactor	NA
4507778	Hydrocarbon Metagenomics Project	SCADC_illumina_assembly	559403314	775945	artificial_biome-bioreactor	NA
4527900	Hydrocarbon Metagenomics Project	Toluene.illumina454Fosmid.contigs	605644020	727349	artificial_biome-bioreactor	NA
4564416	Hydrocarbon Metagenomics Project	Iso3T.contigs.200	317267206	578251	artificial_biome-bioreactor	NA
4479361	Sao Paulo Zoo Composting	Zoo Compost 1 (ZC1)	1800204332	2928415	artificial_biome-compost	NA
4479944	Sao Paulo Zoo Composting	Zoo Compost 2 (ZC2)	1763537187	2966260	artificial_biome-compost	NA
4497349	MX	2012_06_29_MX3.fastq	183836638	347052	artificial_biome-digester	human-unknown
4450209	Metagenomic Analysis of Kimchi	Sample J1	9646351	22006	artificial-biome-food	NA
4450210	Metagenomic Analysis of Kimchi	Sample J13	8301534	18885	artificial-biome-food	NA
4450211	Metagenomic Analysis of Kimchi	Sample J16	11390298	25737	artificial-biome-food	NA
4450212	Metagenomic Analysis of Kimchi	Sample J7	13090858	30202	artificial-biome-food	NA
4450213	Metagenomic Analysis of Kimchi	Sample J18	6765854	15208	artificial-biome-food	NA
4450214	Metagenomic Analysis of Kimchi	Sample J21	23238193	53106	artificial-biome-food	NA
4450215	Metagenomic Analysis of Kimchi	Sample J23	23565573	53919	artificial-biome-food	NA
4450216	Metagenomic Analysis of Kimchi	Sample J25	86509803	197709	artificial-biome-food	NA
4450217	Metagenomic Analysis of Kimchi	Sample J27	41595359	95322	artificial-biome-food	NA
4450218	Metagenomic Analysis of Kimchi	Sample J29	21345546	48813	artificial-biome-food	NA
4454959	MAP unmarinated broiler	MAP unmarinated broiler	94857108	234619	artificial-biome-food	NA
4454960	Marinated broiler	MAP marinated broiler	53419253	137118	artificial-biome-food	NA
4472090	Human Microbiome Project (HMP)	SRR038746	4118063100	41180631	host-associated-human	human-gut
4472091	Human Microbiome Project (HMP)	SRR041654	4037738100	40377381	host-associated-human	human-gut
4472092	Human Microbiome Project (HMP)	SRR041655	4051933400	40519334	host-associated-human	human-gut
4472093	Human Microbiome Project (HMP)	SRR041656	4092004200	40920042	host-associated-human	human-gut
4472094	Human Microbiome Project (HMP)	SRR041657	3981081600	39810816	host-associated-human	human-gut
4472095	Human Microbiome Project (HMP)	SRR041658	3887556200	38875562	host-associated-human	human-gut
4472096	Human Microbiome Project (HMP)	SRR041659	3932223900	39322239	host-associated-human	human-gut
4472097	Human Microbiome Project (HMP)	SRR041660	3937812400	39378124	host-associated-human	human-gut
4472098	Human Microbiome Project (HMP)	SRR041661	3931739700	39317397	host-associated-human	human-gut
4472099	Human Microbiome Project (HMP)	SRR041662	4001763000	40017630	host-associated-human	human-gut
4472100	Human Microbiome Project (HMP)	SRR042027	4098478200	40984782	host-associated-human	human-gut
4472101	Human Microbiome Project (HMP)	SRR042181	4165266800	41652668	host-associated-human	human-gut
4472102	Human Microbiome Project (HMP)	SRR042182	3997699600	39976996	host-associated-human	human-gut
4472103	Human Microbiome Project (HMP)	SRR042183	4050141600	40501416	host-associated-human	human-gut
4472104	Human Microbiome Project (HMP)	SRR042184	4090650300	40906503	host-associated-human	human-gut
4472105	Human Microbiome Project (HMP)	SRR042491	4014287600	40142876	host-associated-human	human-gut
4472106	Human Microbiome Project (HMP)	SRR059320	1692901602	16761402	host-associated-human	human-vaginal
4472107	Human Microbiome Project (HMP)	SRR059321	1632292512	16161312	host-associated-human	human-vaginal
4472108	Human Microbiome Project (HMP)	SRR059322	3332039187	32990487	host-associated-human	human-oral
4472109	Human Microbiome Project (HMP)	SRR059323	3307396197	32746497	host-associated-human	human-oral
4472110	Human Microbiome Project (HMP)	SRR059324	877506079	8688179	host-associated-human	human-oral
4472111	Human Microbiome Project (HMP)	SRR059325	888132693	8793393	host-associated-human	human-oral
4472112	Human Microbiome Project (HMP)	SRR059326	2323813858	23008058	host-associated-human	human-oral
4472113	Human Microbiome Project (HMP)	SRR059327	2366735727	23433027	host-associated-human	human-oral
4472114	Human Microbiome Project (HMP)	SRR059328	2516416919	24915019	host-associated-human	human-oral
4472115	Human Microbiome Project (HMP)	SRR059329	2504044015	24792515	host-associated-human	human-oral
4472116	Human Microbiome Project (HMP)	SRR059330	7288508955	72163455	host-associated-human	human-gut
4472117	Human Microbiome Project (HMP)	SRR059331	7240109452	71684252	host-associated-human	human-gut
4472118	Human Microbiome Project (HMP)	SRR059332	718938200	7118200	host-associated-human	human-oral
4472119	Human Microbiome Project (HMP)	SRR059333	733512096	7262496	host-associated-human	human-oral
4472120	Human Microbiome Project (HMP)	SRR059334	2768556753	27411453	host-associated-human	human-oral
4472121	Human Microbiome Project (HMP)	SRR059335	2714400654	26875254	host-associated-human	human-oral
4472122	Human Microbiome Project (HMP)	SRR059336	2271816634	22493234	host-associated-human	human-oral
4472123	Human Microbiome Project (HMP)	SRR059337	2288224387	22655687	host-associated-human	human-oral
4472124	Human Microbiome Project (HMP)	SRR059338	6880566521	68124421	host-associated-human	human-gut
4472125	Human Microbiome Project (HMP)	SRR059339	6888735906	68205306	host-associated-human	human-gut
4472126	Human Microbiome Project (HMP)	SRR059340	2641347960	26151960	host-associated-human	human-oral
4472127	Human Microbiome Project (HMP)	SRR059341	2632727509	26066609	host-associated-human	human-oral
4472128	Human Microbiome Project (HMP)	SRR059342	7114870967	70444267	host-associated-human	human-gut
4472129	Human Microbiome Project (HMP)	SRR059343	7106755617	70363917	host-associated-human	human-gut
4472130	Human Microbiome Project (HMP)	SRR059344	8322742390	82403390	host-associated-human	human-gut
4472131	Human Microbiome Project (HMP)	SRR059345	8367175926	82843326	host-associated-human	human-gut
4472132	Human Microbiome Project (HMP)	SRR059346	7555254702	74804502	host-associated-human	human-gut
4472133	Human Microbiome Project (HMP)	SRR059347	7491448558	74172758	host-associated-human	human-gut
4472134	Human Microbiome Project (HMP)	SRR059348	886948771	8781671	host-associated-human	human-vaginal
4472135	Human Microbiome Project (HMP)	SRR059349	924767110	9156110	host-associated-human	human-vaginal
4472136	Human Microbiome Project (HMP)	SRR059350	7877359761	77993661	host-associated-human	human-gut
4472137	Human Microbiome Project (HMP)	SRR059351	7819055491	77416391	host-associated-human	human-gut
4472138	Human Microbiome Project (HMP)	SRR059352	7049527098	69797298	host-associated-human	human-gut
4472139	Human Microbiome Project (HMP)	SRR059353	7093227172	70229972	host-associated-human	human-gut
4472140	Human Microbiome Project (HMP)	SRR059354	6916996716	68485116	host-associated-human	human-gut
4472141	Human Microbiome Project (HMP)	SRR059355	6859078165	67911665	host-associated-human	human-gut
4472142	Human Microbiome Project (HMP)	SRR059356	6790464522	67232322	host-associated-human	human-gut
4472143	Human Microbiome Project (HMP)	SRR059357	6790279692	67230492	host-associated-human	human-gut
4472144	Human Microbiome Project (HMP)	SRR059358	1518290580	15032580	host-associated-human	human-oral
4472145	Human Microbiome Project (HMP)	SRR059359	1508362078	14934278	host-associated-human	human-oral
4472146	Human Microbiome Project (HMP)	SRR059360	6221435168	61598368	host-associated-human	human-oral
4472147	Human Microbiome Project (HMP)	SRR059361	6178902654	61177254	host-associated-human	human-oral
4472148	Human Microbiome Project (HMP)	SRR059362	5114465472	50638272	host-associated-human	human-oral
4472149	Human Microbiome Project (HMP)	SRR059363	5141196435	50902935	host-associated-human	human-oral
4472150	Human Microbiome Project (HMP)	SRR059364	208583685	2065185	host-associated-human	human-skin
4472151	Human Microbiome Project (HMP)	SRR059365	194738100	1928100	host-associated-human	human-skin
4472152	Human Microbiome Project (HMP)	SRR059366	6722713823	66561523	host-associated-human	human-gut
4472153	Human Microbiome Project (HMP)	SRR059367	6769196548	67021748	host-associated-human	human-gut
4472154	Human Microbiome Project (HMP)	SRR059368	982201063	9724763	host-associated-human	human-oral
4472155	Human Microbiome Project (HMP)	SRR059369	953280016	9438416	host-associated-human	human-oral
4472156	Human Microbiome Project (HMP)	SRR059370	2053423627	20330927	host-associated-human	human-oral
4472157	Human Microbiome Project (HMP)	SRR059371	2044501287	20242587	host-associated-human	human-oral
4472158	Human Microbiome Project (HMP)	SRR059372	7699273228	76230428	host-associated-human	human-gut
4472159	Human Microbiome Project (HMP)	SRR059373	7685606312	76095112	host-associated-human	human-gut
4472160	Human Microbiome Project (HMP)	SRR059374	7097449780	70271780	host-associated-human	human-oral
4472161	Human Microbiome Project (HMP)	SRR059375	807754469	7997569	host-associated-human	human-oral
4472162	Human Microbiome Project (HMP)	SRR059376	261572325	2589825	host-associated-human	human-skin
4472163	Human Microbiome Project (HMP)	SRR059377	256222759	2536859	host-associated-human	human-skin
4472164	Human Microbiome Project (HMP)	SRR059378	6303978226	62415626	host-associated-human	human-gut
4472165	Human Microbiome Project (HMP)	SRR059379	6202582407	61411707	host-associated-human	human-gut
4472166	Human Microbiome Project (HMP)	SRR059380	5075969120	50257120	host-associated-human	human-oral
4472167	Human Microbiome Project (HMP)	SRR059381	5102217101	50517001	host-associated-human	human-oral
4472168	Human Microbiome Project (HMP)	SRR059382	806386828	7984028	host-associated-human	human-oral
4472169	Human Microbiome Project (HMP)	SRR059383	802088773	7941473	host-associated-human	human-oral
4472170	Human Microbiome Project (HMP)	SRR059384	887657892	8788692	host-associated-human	human-oral
4472171	Human Microbiome Project (HMP)	SRR059385	873952293	8652993	host-associated-human	human-oral
4472172	Human Microbiome Project (HMP)	SRR059386	213109798	2109998	host-associated-human	human-skin
4472173	Human Microbiome Project (HMP)	SRR059403	5605886527	55503827	host-associated-human	human-oral
4472174	Human Microbiome Project (HMP)	SRR059404	380810602	3770402	host-associated-human	human-skin
4472175	Human Microbiome Project (HMP)	SRR059405	382704049	3789149	host-associated-human	human-skin
4472176	Human Microbiome Project (HMP)	SRR059406	6616113171	65506071	host-associated-human	human-gut
4472177	Human Microbiome Project (HMP)	SRR059407	6539096025	64743525	host-associated-human	human-gut
4472178	Human Microbiome Project (HMP)	SRR059408	2976987423	29475123	host-associated-human	human-oral
4472179	Human Microbiome Project (HMP)	SRR059409	2965976504	29366104	host-associated-human	human-oral
4472180	Human Microbiome Project (HMP)	SRR059410	210074546	2079946	host-associated-human	human-skin
4472181	Human Microbiome Project (HMP)	SRR059411	203431574	2014174	host-associated-human	human-skin
4472184	Human Microbiome Project (HMP)	SRR059412	6714231136	66477536	host-associated-human	human-gut
4472185	Human Microbiome Project (HMP)	SRR059413	6921146907	68526207	host-associated-human	human-gut
4472188	Human Microbiome Project (HMP)	SRR059414	6654339954	65884554	host-associated-human	human-oral
4472189	Human Microbiome Project (HMP)	SRR059415	6724460214	66578814	host-associated-human	human-oral
4472190	Human Microbiome Project (HMP)	SRR059416	6425218222	63616022	host-associated-human	human-gut
4472191	Human Microbiome Project (HMP)	SRR059417	6332921190	62702190	host-associated-human	human-gut
4472192	Human Microbiome Project (HMP)	SRR059418	248074887	2456187	host-associated-human	human-oral
4472193	Human Microbiome Project (HMP)	SRR059419	245485752	2430552	host-associated-human	human-oral
4472194	Human Microbiome Project (HMP)	SRR059420	6082122535	60219035	host-associated-human	human-gut
4472195	Human Microbiome Project (HMP)	SRR059421	6079721058	60195258	host-associated-human	human-gut
4472196	Human Microbiome Project (HMP)	SRR059422	5767957591	57108491	host-associated-human	human-gut
4472197	Human Microbiome Project (HMP)	SRR059423	5898984386	58405786	host-associated-human	human-gut
4472198	Human Microbiome Project (HMP)	SRR059424	5935946952	58771752	host-associated-human	human-gut
4472199	Human Microbiome Project (HMP)	SRR059425	5862794672	58047472	host-associated-human	human-gut
4472200	Human Microbiome Project (HMP)	SRR059426	5574933057	55197357	host-associated-human	human-oral
4472201	Human Microbiome Project (HMP)	SRR059427	5587469278	55321478	host-associated-human	human-oral
4472202	Human Microbiome Project (HMP)	SRR059428	1829004960	18108960	host-associated-human	human-oral
4472203	Human Microbiome Project (HMP)	SRR059429	1923955565	19049065	host-associated-human	human-oral
4472204	Human Microbiome Project (HMP)	SRR059430	248964798	2464998	host-associated-human	human-vaginal
4472205	Human Microbiome Project (HMP)	SRR059431	250758457	2482757	host-associated-human	human-vaginal
4472206	Human Microbiome Project (HMP)	SRR059432	5697029331	56406231	host-associated-human	human-oral
4472207	Human Microbiome Project (HMP)	SRR059433	5491243144	54368744	host-associated-human	human-oral
4472208	Human Microbiome Project (HMP)	SRR059434	290276525	2874025	host-associated-human	human-vaginal
4472209	Human Microbiome Project (HMP)	SRR059435	278930488	2761688	host-associated-human	human-vaginal
4472210	Human Microbiome Project (HMP)	SRR059436	5280353124	52280724	host-associated-human	human-oral
4472211	Human Microbiome Project (HMP)	SRR059437	5379298582	53260382	host-associated-human	human-oral
4472212	Human Microbiome Project (HMP)	SRR059438	737722483	7304183	host-associated-human	human-oral
4472213	Human Microbiome Project (HMP)	SRR059439	750268097	7428397	host-associated-human	human-oral
4472214	Human Microbiome Project (HMP)	SRR059440	6269355224	62072824	host-associated-human	human-gut
4472215	Human Microbiome Project (HMP)	SRR059441	6352107857	62892157	host-associated-human	human-gut
4472216	Human Microbiome Project (HMP)	SRR059442	3630681138	35947338	host-associated-human	human-oral
4472217	Human Microbiome Project (HMP)	SRR059443	3585876932	35503732	host-associated-human	human-oral
4472218	Human Microbiome Project (HMP)	SRR059444	341298695	3379195	host-associated-human	human-oral
4472219	Human Microbiome Project (HMP)	SRR059445	344938129	3415229	host-associated-human	human-oral
4472220	Human Microbiome Project (HMP)	SRR059446	5914379614	58558214	host-associated-human	human-oral
4472221	Human Microbiome Project (HMP)	SRR059447	5988031137	59287437	host-associated-human	human-oral
4472222	Human Microbiome Project (HMP)	SRR059448	254397891	2518791	host-associated-human	human-oral
4472223	Human Microbiome Project (HMP)	SRR059461	5922939869	58642969	host-associated-human	human-gut
4472224	Human Microbiome Project (HMP)	SRR059480	5784186372	57269172	host-associated-human	human-oral
4472225	Human Microbiome Project (HMP)	SRR059481	5724288019	56676119	host-associated-human	human-oral
4472226	Human Microbiome Project (HMP)	SRR059482	624608240	6184240	host-associated-human	human-oral
4472227	Human Microbiome Project (HMP)	SRR059483	619975471	6138371	host-associated-human	human-oral
4472228	Human Microbiome Project (HMP)	SRR059484	4644380465	45983965	host-associated-human	human-oral
4472229	Human Microbiome Project (HMP)	SRR059485	4641380866	45954266	host-associated-human	human-oral
4472230	Human Microbiome Project (HMP)	SRR059486	411687514	4076114	host-associated-human	human-vaginal
4472231	Human Microbiome Project (HMP)	SRR059487	406808406	4027806	host-associated-human	human-vaginal
4472232	Human Microbiome Project (HMP)	SRR059488	349010853	3455553	host-associated-human	human-oral
4472233	Human Microbiome Project (HMP)	SRR059489	470179442	4655242	host-associated-human	human-oral
4472234	Human Microbiome Project (HMP)	SRR059490	5200009644	51485244	host-associated-human	human-oral
4472235	Human Microbiome Project (HMP)	SRR059491	5162886488	51117688	host-associated-human	human-oral
4472236	Human Microbiome Project (HMP)	SRR059492	4268296461	42260361	host-associated-human	human-oral
4472237	Human Microbiome Project (HMP)	SRR059493	4373838128	43305328	host-associated-human	human-oral
4472238	Human Microbiome Project (HMP)	SRR059494	997007259	9871359	host-associated-human	human-vaginal
4472239	Human Microbiome Project (HMP)	SRR059495	1009355317	9993617	host-associated-human	human-vaginal
4472240	Human Microbiome Project (HMP)	SRR059496	321311098	3181298	host-associated-human	human-vaginal
4472241	Human Microbiome Project (HMP)	SRR059497	343691082	3402882	host-associated-human	human-vaginal
4472242	Human Microbiome Project (HMP)	SRR059498	206922336	2048736	host-associated-human	human-skin
4472243	Human Microbiome Project (HMP)	SRR059499	199978283	1979983	host-associated-human	human-skin
4472244	Human Microbiome Project (HMP)	SRR059500	5659716800	56036800	host-associated-human	human-oral
4472245	Human Microbiome Project (HMP)	SRR059501	5583613603	55283303	host-associated-human	human-oral
4472246	Human Microbiome Project (HMP)	SRR059502	162685750	1610750	host-associated-human	human-skin
4472247	Human Microbiome Project (HMP)	SRR059503	253183164	2506764	host-associated-human	human-skin
4472248	Human Microbiome Project (HMP)	SRR059504	7083422698	70132898	host-associated-human	human-gut
4472249	Human Microbiome Project (HMP)	SRR059505	6995041638	69257838	host-associated-human	human-gut
4472250	Human Microbiome Project (HMP)	SRR059506	6780604599	67134699	host-associated-human	human-gut
4472251	Human Microbiome Project (HMP)	SRR059507	6786671770	67194770	host-associated-human	human-gut
4472252	Human Microbiome Project (HMP)	SRR059508	5680285652	56240452	host-associated-human	human-oral
4472253	Human Microbiome Project (HMP)	SRR059509	5747747087	56908387	host-associated-human	human-oral
4472254	Human Microbiome Project (HMP)	SRR059510	5602273757	55468057	host-associated-human	human-oral
4472255	Human Microbiome Project (HMP)	SRR059511	5274876702	52226502	host-associated-human	human-oral
4472256	Human Microbiome Project (HMP)	SRR059512	485314595	4805095	host-associated-human	human-oral
4472257	Human Microbiome Project (HMP)	SRR059513	488441050	4836050	host-associated-human	human-oral
4472258	Human Microbiome Project (HMP)	SRR059514	2142950229	21217329	host-associated-human	human-oral
4472259	Human Microbiome Project (HMP)	SRR059515	2207202389	21853489	host-associated-human	human-oral
4472260	Human Microbiome Project (HMP)	SRR059516	292719412	2898212	host-associated-human	human-vaginal
4472261	Human Microbiome Project (HMP)	SRR059517	298803955	2958455	host-associated-human	human-vaginal
4472262	Human Microbiome Project (HMP)	SRR059518	492400250	4875250	host-associated-human	human-skin
4472263	Human Microbiome Project (HMP)	SRR059519	485067650	4802650	host-associated-human	human-skin
4472264	Human Microbiome Project (HMP)	SRR059812	5388506305	56721119	host-associated-human	human-gut
4472265	Human Microbiome Project (HMP)	SRR059813	5653119780	59506524	host-associated-human	human-gut
4472266	Human Microbiome Project (HMP)	SRR059814	2693076720	28348176	host-associated-human	human-oral
4472267	Human Microbiome Project (HMP)	SRR059815	2477820590	26082322	host-associated-human	human-oral
4472268	Human Microbiome Project (HMP)	SRR059816	152143640	1601512	host-associated-human	human-vaginal
4472269	Human Microbiome Project (HMP)	SRR059817	226143700	2380460	host-associated-human	human-vaginal
4472270	Human Microbiome Project (HMP)	SRR059818	9919641000	99196410	host-associated-human	human-gut
4472271	Human Microbiome Project (HMP)	SRR059824	62343750	656250	host-associated-human	human-vaginal
4472272	Human Microbiome Project (HMP)	SRR059825	62568710	658618	host-associated-human	human-vaginal
4472273	Human Microbiome Project (HMP)	SRR059826	242898470	2556826	host-associated-human	human-oral
4472274	Human Microbiome Project (HMP)	SRR059827	259610395	2732741	host-associated-human	human-oral
4472275	Human Microbiome Project (HMP)	SRR059828	4109049250	43253150	host-associated-human	human-gut
4472276	Human Microbiome Project (HMP)	SRR059829	4239971125	44631275	host-associated-human	human-gut
4472277	Human Microbiome Project (HMP)	SRR059830	6720977027	66544327	host-associated-human	human-gut
4472278	Human Microbiome Project (HMP)	SRR059831	6668974753	66029453	host-associated-human	human-gut
4472279	Human Microbiome Project (HMP)	SRR059832	1146558161	11352061	host-associated-human	human-oral
4472280	Human Microbiome Project (HMP)	SRR059833	1128199492	11170292	host-associated-human	human-oral
4472281	Human Microbiome Project (HMP)	SRR059834	3799273873	37616573	host-associated-human	human-oral
4472282	Human Microbiome Project (HMP)	SRR059835	3520615378	34857578	host-associated-human	human-oral
4472283	Human Microbiome Project (HMP)	SRR059836	334843886	3315286	host-associated-human	human-skin
4472284	Human Microbiome Project (HMP)	SRR059837	336125980	3327980	host-associated-human	human-skin
4472285	Human Microbiome Project (HMP)	SRR059838	4986065485	49366985	host-associated-human	human-oral
4472286	Human Microbiome Project (HMP)	SRR059839	4967878819	49186919	host-associated-human	human-oral
4472287	Human Microbiome Project (HMP)	SRR059840	4397167512	43536312	host-associated-human	human-oral
4472288	Human Microbiome Project (HMP)	SRR059841	4431961204	43880804	host-associated-human	human-oral
4472289	Human Microbiome Project (HMP)	SRR059842	2316596196	22936596	host-associated-human	human-oral
4472290	Human Microbiome Project (HMP)	SRR059843	2259256072	22368872	host-associated-human	human-oral
4472291	Human Microbiome Project (HMP)	SRR059844	5576482801	55212701	host-associated-human	human-oral
4472292	Human Microbiome Project (HMP)	SRR059845	2020444400	20004400	host-associated-human	human-oral
4472293	Human Microbiome Project (HMP)	SRR059846	5900416061	58419961	host-associated-human	human-oral
4472295	Human Microbiome Project (HMP)	SRR059847	5827607181	57699081	host-associated-human	human-oral
4472296	Human Microbiome Project (HMP)	SRR059848	6712730377	66462677	host-associated-human	human-oral
4472297	Human Microbiome Project (HMP)	SRR059849	6689274036	66230436	host-associated-human	human-oral
4472298	Human Microbiome Project (HMP)	SRR059850	6829200648	67615848	host-associated-human	human-oral
4472299	Human Microbiome Project (HMP)	SRR059851	6926624137	68580437	host-associated-human	human-oral
4472300	Human Microbiome Project (HMP)	SRR059852	7377871836	73048236	host-associated-human	human-gut
4472301	Human Microbiome Project (HMP)	SRR059853	7351828885	72790385	host-associated-human	human-gut
4472302	Human Microbiome Project (HMP)	SRR059854	8062097245	79822745	host-associated-human	human-gut
4472303	Human Microbiome Project (HMP)	SRR059855	7998612685	79194185	host-associated-human	human-gut
4472304	Human Microbiome Project (HMP)	SRR059856	5136860101	50860001	host-associated-human	human-oral
4472305	Human Microbiome Project (HMP)	SRR059857	6606074680	65406680	host-associated-human	human-oral
4472306	Human Microbiome Project (HMP)	SRR059858	236901358	2345558	host-associated-human	human-skin
4472307	Human Microbiome Project (HMP)	SRR059860	5870742564	58126164	host-associated-human	human-oral
4472308	Human Microbiome Project (HMP)	SRR059861	5892929032	58345832	host-associated-human	human-oral
4472309	Human Microbiome Project (HMP)	SRR059862	227809641	2255541	host-associated-human	human-skin
4472310	Human Microbiome Project (HMP)	SRR059863	226168088	2239288	host-associated-human	human-skin
4472311	Human Microbiome Project (HMP)	SRR059864	6676346844	66102444	host-associated-human	human-oral
4472312	Human Microbiome Project (HMP)	SRR059865	6601458677	65360977	host-associated-human	human-oral
4472313	Human Microbiome Project (HMP)	SRR059866	4135917377	40949677	host-associated-human	human-oral
4472314	Human Microbiome Project (HMP)	SRR059867	4156616216	41154616	host-associated-human	human-oral
4472315	Human Microbiome Project (HMP)	SRR059868	2871615335	28431835	host-associated-human	human-oral
4472316	Human Microbiome Project (HMP)	SRR059869	2843330386	28151786	host-associated-human	human-oral
4472317	Human Microbiome Project (HMP)	SRR059870	1634197473	16180173	host-associated-human	human-oral
4472318	Human Microbiome Project (HMP)	SRR059872	309357950	3062950	host-associated-human	human-skin
4472319	Human Microbiome Project (HMP)	SRR059873	310149487	3070787	host-associated-human	human-skin
4472320	Human Microbiome Project (HMP)	SRR059874	843828740	8354740	host-associated-human	human-oral
4472321	Human Microbiome Project (HMP)	SRR059875	844918530	8365530	host-associated-human	human-oral
4472322	Human Microbiome Project (HMP)	SRR059876	271099655	2684155	host-associated-human	human-skin
4472323	Human Microbiome Project (HMP)	SRR059877	275783631	2730531	host-associated-human	human-skin
4472324	Human Microbiome Project (HMP)	SRR059878	287789400	2849400	host-associated-human	human-skin
4472325	Human Microbiome Project (HMP)	SRR059879	269619197	2669497	host-associated-human	human-skin
4472326	Human Microbiome Project (HMP)	SRR059880	7108916916	70385316	host-associated-human	human-oral
4472327	Human Microbiome Project (HMP)	SRR059881	7168385817	70974117	host-associated-human	human-oral
4472328	Human Microbiome Project (HMP)	SRR059882	5691592097	56352397	host-associated-human	human-oral
4472329	Human Microbiome Project (HMP)	SRR059883	5750702953	56937653	host-associated-human	human-oral
4472330	Human Microbiome Project (HMP)	SRR059884	7200708544	71294144	host-associated-human	human-gut
4472331	Human Microbiome Project (HMP)	SRR059885	7353067852	72802652	host-associated-human	human-gut
4472332	Human Microbiome Project (HMP)	SRR059886	6355657300	62927300	host-associated-human	human-gut
4472333	Human Microbiome Project (HMP)	SRR059887	6260400968	61984168	host-associated-human	human-gut
4472334	Human Microbiome Project (HMP)	SRR059888	6102079327	60416627	host-associated-human	human-oral
4472335	Human Microbiome Project (HMP)	SRR059889	6035708692	59759492	host-associated-human	human-oral
4472336	Human Microbiome Project (HMP)	SRR059890	7210153256	71387656	host-associated-human	human-gut
4472337	Human Microbiome Project (HMP)	SRR059891	7122461723	70519423	host-associated-human	human-gut
4472338	Human Microbiome Project (HMP)	SRR059892	6959580033	68906733	host-associated-human	human-oral
4472339	Human Microbiome Project (HMP)	SRR059893	6985292512	69161312	host-associated-human	human-oral
4472340	Human Microbiome Project (HMP)	SRR059894	1565679275	15501775	host-associated-human	human-oral
4472341	Human Microbiome Project (HMP)	SRR059895	1551875302	15365102	host-associated-human	human-oral
4472342	Human Microbiome Project (HMP)	SRR059896	7340481434	72678034	host-associated-human	human-gut
4472343	Human Microbiome Project (HMP)	SRR059897	7338515469	72658569	host-associated-human	human-gut
4472344	Human Microbiome Project (HMP)	SRR059898	3068026803	30376503	host-associated-human	human-oral
4472345	Human Microbiome Project (HMP)	SRR059899	3092806648	30621848	host-associated-human	human-oral
4472346	Human Microbiome Project (HMP)	SRR059900	7560527811	74856711	host-associated-human	human-gut
4472347	Human Microbiome Project (HMP)	SRR059901	7499332719	74250819	host-associated-human	human-gut
4472348	Human Microbiome Project (HMP)	SRR059902	6436509820	63727820	host-associated-human	human-oral
4472349	Human Microbiome Project (HMP)	SRR059903	6378535719	63153819	host-associated-human	human-oral
4472350	Human Microbiome Project (HMP)	SRR059904	670206407	6635707	host-associated-human	human-oral
4472351	Human Microbiome Project (HMP)	SRR059905	686849288	6800488	host-associated-human	human-oral
4472352	Human Microbiome Project (HMP)	SRR059906	6409962172	63464972	host-associated-human	human-oral
4472353	Human Microbiome Project (HMP)	SRR059907	6433279133	63695833	host-associated-human	human-oral
4472354	Human Microbiome Project (HMP)	SRR059908	4855507532	48074332	host-associated-human	human-oral
4472355	Human Microbiome Project (HMP)	SRR059909	3296839576	32641976	host-associated-human	human-oral
4472356	Human Microbiome Project (HMP)	SRR059910	7551543558	74767758	host-associated-human	human-gut
4472357	Human Microbiome Project (HMP)	SRR059911	7713429590	76370590	host-associated-human	human-gut
4472358	Human Microbiome Project (HMP)	SRR059912	265400831	2627731	host-associated-human	human-skin
4472359	Human Microbiome Project (HMP)	SRR059913	266574956	2639356	host-associated-human	human-skin
4472360	Human Microbiome Project (HMP)	SRR059914	6994561282	69253082	host-associated-human	human-gut
4472361	Human Microbiome Project (HMP)	SRR059915	7355171682	72823482	host-associated-human	human-gut
4472362	Human Microbiome Project (HMP)	SRR059916	6856233904	67883504	host-associated-human	human-gut
4472363	Human Microbiome Project (HMP)	SRR059917	5662875272	56068072	host-associated-human	human-gut
4472364	Human Microbiome Project (HMP)	SRR059918	2959410898	29301098	host-associated-human	human-oral
4472365	Human Microbiome Project (HMP)	SRR059919	2978841682	29493482	host-associated-human	human-oral
4472366	Human Microbiome Project (HMP)	SRR059920	358988138	3554338	host-associated-human	human-oral
4472367	Human Microbiome Project (HMP)	SRR059921	360294573	3567273	host-associated-human	human-oral
4472368	Human Microbiome Project (HMP)	SRR059922	3349819227	33166527	host-associated-human	human-oral
4472369	Human Microbiome Project (HMP)	SRR059923	3081426675	30509175	host-associated-human	human-oral
4472370	Human Microbiome Project (HMP)	SRR059924	440061848	4357048	host-associated-human	human-skin
4472371	Human Microbiome Project (HMP)	SRR059925	438082248	4337448	host-associated-human	human-skin
4472372	Human Microbiome Project (HMP)	SRR059926	4771495025	47242525	host-associated-human	human-oral
4472373	Human Microbiome Project (HMP)	SRR059927	4803895421	47563321	host-associated-human	human-oral
4472374	Human Microbiome Project (HMP)	SRR059928	7036234185	69665685	host-associated-human	human-oral
4472375	Human Microbiome Project (HMP)	SRR059929	7144174703	70734403	host-associated-human	human-oral
4472376	Human Microbiome Project (HMP)	SRR059952	3510792830	36955714	host-associated-human	human-gut
4472377	Human Microbiome Project (HMP)	SRR059953	5111976030	53810274	host-associated-human	human-gut
4472378	Human Microbiome Project (HMP)	SRR059954	5036896390	53019962	host-associated-human	human-oral
4472379	Human Microbiome Project (HMP)	SRR059955	5844618500	61522300	host-associated-human	human-oral
4472380	Human Microbiome Project (HMP)	SRR059956	1324745455	13944689	host-associated-human	human-oral
4472381	Human Microbiome Project (HMP)	SRR059957	1280800260	13482108	host-associated-human	human-oral
4472382	Human Microbiome Project (HMP)	SRR059962	58173535	612353	host-associated-human	human-vaginal
4472383	Human Microbiome Project (HMP)	SRR059963	42821630	450754	host-associated-human	human-vaginal
4472384	Human Microbiome Project (HMP)	SRR059964	3492639090	36764622	host-associated-human	human-oral
4472385	Human Microbiome Project (HMP)	SRR059965	3295412345	34688551	host-associated-human	human-oral
4472386	Human Microbiome Project (HMP)	SRR059984	6374595095	67101001	host-associated-human	human-gut
4472387	Human Microbiome Project (HMP)	SRR059985	5501656720	57912176	host-associated-human	human-gut
4472388	Human Microbiome Project (HMP)	SRR059986	28698360	302088	host-associated-human	human-vaginal
4472389	Human Microbiome Project (HMP)	SRR059987	27535750	289850	host-associated-human	human-vaginal
4472390	Human Microbiome Project (HMP)	SRR059988	4930412790	51899082	host-associated-human	human-oral
4472391	Human Microbiome Project (HMP)	SRR059989	4703159490	49506942	host-associated-human	human-oral
4472392	Human Microbiome Project (HMP)	SRR059990	4654311535	48992753	host-associated-human	human-gut
4472393	Human Microbiome Project (HMP)	SRR059991	5481443000	57699400	host-associated-human	human-gut
4472394	Human Microbiome Project (HMP)	SRR059992	5738707655	60407449	host-associated-human	human-gut
4472395	Human Microbiome Project (HMP)	SRR059993	4357015780	45863324	host-associated-human	human-gut
4472396	Human Microbiome Project (HMP)	SRR059994	5514286400	58045120	host-associated-human	human-oral
4472397	Human Microbiome Project (HMP)	SRR059995	5447421790	57341282	host-associated-human	human-oral
4472398	Human Microbiome Project (HMP)	SRR059996	59451095	625801	host-associated-human	human-skin
4472399	Human Microbiome Project (HMP)	SRR059997	50980040	536632	host-associated-human	human-skin
4472400	Human Microbiome Project (HMP)	SRR059998	219882725	2314555	host-associated-human	human-oral
4472401	Human Microbiome Project (HMP)	SRR059999	218728760	2302408	host-associated-human	human-oral
4472402	Human Microbiome Project (HMP)	SRR060000	4535042930	47737294	host-associated-human	human-gut
4472403	Human Microbiome Project (HMP)	SRR060001	5567186960	58601968	host-associated-human	human-gut
4472404	Human Microbiome Project (HMP)	SRR060002	67464400	674644	host-associated-human	human-oral
4472405	Human Microbiome Project (HMP)	SRR060003	11471077300	114710773	host-associated-human	human-gut
4472406	Human Microbiome Project (HMP)	SRR060004	3305206300	33052063	host-associated-human	human-oral
4472407	Human Microbiome Project (HMP)	SRR060005	6934308400	69343084	host-associated-human	human-oral
4472408	Human Microbiome Project (HMP)	SRR060006	8414095000	84140950	host-associated-human	human-gut
4472409	Human Microbiome Project (HMP)	SRR060007	9748287400	97482874	host-associated-human	human-oral
4472410	Human Microbiome Project (HMP)	SRR060020	5526961200	55269612	host-associated-human	human-oral
4472411	Human Microbiome Project (HMP)	SRR060021	2277791400	22777914	host-associated-human	human-gut
4472412	Human Microbiome Project (HMP)	SRR060025	6209894355	65367309	host-associated-human	human-gut
4472413	Human Microbiome Project (HMP)	SRR060026	6150771865	64744967	host-associated-human	human-gut
4472414	Human Microbiome Project (HMP)	SRR060027	30325900	319220	host-associated-human	human-skin
4472415	Human Microbiome Project (HMP)	SRR060028	26104005	274779	host-associated-human	human-skin
4472416	Human Microbiome Project (HMP)	SRR060030	769655515	8101637	host-associated-human	human-oral
4472417	Human Microbiome Project (HMP)	SRR060031	761737360	8018288	host-associated-human	human-oral
4472418	Human Microbiome Project (HMP)	SRR060032	718298400	7182984	host-associated-human	human-oral
4472419	Human Microbiome Project (HMP)	SRR060033	8963028200	89630282	host-associated-human	human-oral
4472420	Human Microbiome Project (HMP)	SRR060034	22527200	225272	host-associated-human	human-vaginal
4472421	Human Microbiome Project (HMP)	SRR060035	9007137700	90071377	host-associated-human	human-gut
4472422	Human Microbiome Project (HMP)	SRR060036	8763065700	87630657	host-associated-human	human-oral
4472423	Human Microbiome Project (HMP)	SRR060037	398514300	3985143	host-associated-human	human-oral
4472424	Human Microbiome Project (HMP)	SRR060038	9940653800	99406538	host-associated-human	human-vaginal
4472425	Human Microbiome Project (HMP)	SRR060039	7632769000	76327690	host-associated-human	human-gut
4472426	Human Microbiome Project (HMP)	SRR060040	5707375400	57073754	host-associated-human	human-oral
4472427	Human Microbiome Project (HMP)	SRR060041	1302776200	13027762	host-associated-human	human-oral
4472428	Human Microbiome Project (HMP)	SRR060042	11644274400	116442744	host-associated-human	human-oral
4472429	Human Microbiome Project (HMP)	SRR060043	94671300	946713	host-associated-human	human-vaginal
4472430	Human Microbiome Project (HMP)	SRR060044	10834116800	108341168	host-associated-human	human-gut
4472431	Human Microbiome Project (HMP)	SRR060075	5589568770	58837566	host-associated-human	human-oral
4472432	Human Microbiome Project (HMP)	SRR060076	5766044190	60695202	host-associated-human	human-oral
4472433	Human Microbiome Project (HMP)	SRR060077	233107295	2453761	host-associated-human	human-oral
4472434	Human Microbiome Project (HMP)	SRR060078	247167390	2601762	host-associated-human	human-oral
4472435	Human Microbiome Project (HMP)	SRR060079	177482610	1868238	host-associated-human	human-vaginal
4472436	Human Microbiome Project (HMP)	SRR060080	176508005	1857979	host-associated-human	human-vaginal
4472437	Human Microbiome Project (HMP)	SRR060081	3697833580	38924564	host-associated-human	human-oral
4472438	Human Microbiome Project (HMP)	SRR060082	3701530790	38963482	host-associated-human	human-oral
4472439	Human Microbiome Project (HMP)	SRR060083	275754505	2902679	host-associated-human	human-oral
4472440	Human Microbiome Project (HMP)	SRR060084	252511520	2658016	host-associated-human	human-oral
4472441	Human Microbiome Project (HMP)	SRR060086	218512000	2185120	host-associated-human	human-vaginal
4472442	Human Microbiome Project (HMP)	SRR060119	4978280345	52402951	host-associated-human	human-oral
4472443	Human Microbiome Project (HMP)	SRR060120	5062042320	53284656	host-associated-human	human-oral
4472444	Human Microbiome Project (HMP)	SRR060121	3098851265	32619487	host-associated-human	human-oral
4472445	Human Microbiome Project (HMP)	SRR060122	3179113345	33464351	host-associated-human	human-oral
4472446	Human Microbiome Project (HMP)	SRR060123	10252077200	102520772	host-associated-human	human-oral
4472447	Human Microbiome Project (HMP)	SRR060137	5667527670	59658186	host-associated-human	human-gut
4472448	Human Microbiome Project (HMP)	SRR060138	5651603295	59490561	host-associated-human	human-gut
4472449	Human Microbiome Project (HMP)	SRR060139	72242750	760450	host-associated-human	human-vaginal
4472450	Human Microbiome Project (HMP)	SRR060140	76297825	803135	host-associated-human	human-vaginal
4472451	Human Microbiome Project (HMP)	SRR060141	1504531500	15045315	host-associated-human	human-oral
4472452	Human Microbiome Project (HMP)	SRR060142	7951898000	79518980	host-associated-human	human-oral
4472453	Human Microbiome Project (HMP)	SRR060152	12650888000	126508880	host-associated-human	human-gut
4472454	Human Microbiome Project (HMP)	SRR060153	230109200	2301092	host-associated-human	human-vaginal
4472455	Human Microbiome Project (HMP)	SRR060154	3581267200	35812672	host-associated-human	human-oral
4472456	Human Microbiome Project (HMP)	SRR060155	607999800	6079998	host-associated-human	human-oral
4472457	Human Microbiome Project (HMP)	SRR060156	5611296600	56112966	host-associated-human	human-oral
4472458	Human Microbiome Project (HMP)	SRR060350	3945927489	39068589	host-associated-human	human-oral
4472459	Human Microbiome Project (HMP)	SRR060351	3961812971	39225871	host-associated-human	human-oral
4472460	Human Microbiome Project (HMP)	SRR060352	7136418509	70657609	host-associated-human	human-gut
4472461	Human Microbiome Project (HMP)	SRR060353	7060895759	69909859	host-associated-human	human-gut
4472462	Human Microbiome Project (HMP)	SRR060354	6691213034	66249634	host-associated-human	human-oral
4472463	Human Microbiome Project (HMP)	SRR060355	6619399509	65538609	host-associated-human	human-oral
4472464	Human Microbiome Project (HMP)	SRR060356	7378345324	73052924	host-associated-human	human-gut
4472465	Human Microbiome Project (HMP)	SRR060357	7635606868	75600068	host-associated-human	human-gut
4472466	Human Microbiome Project (HMP)	SRR060358	5471866193	54176893	host-associated-human	human-gut
4472467	Human Microbiome Project (HMP)	SRR060359	6964847082	68958882	host-associated-human	human-gut
4472468	Human Microbiome Project (HMP)	SRR060360	6357509236	62945636	host-associated-human	human-oral
4472469	Human Microbiome Project (HMP)	SRR060361	6345885752	62830552	host-associated-human	human-oral
4472470	Human Microbiome Project (HMP)	SRR060362	7457451857	73836157	host-associated-human	human-gut
4472471	Human Microbiome Project (HMP)	SRR060363	7539927346	74652746	host-associated-human	human-gut
4472472	Human Microbiome Project (HMP)	SRR060364	6979971933	69108633	host-associated-human	human-gut
4472473	Human Microbiome Project (HMP)	SRR060365	6979583386	69104786	host-associated-human	human-gut
4472474	Human Microbiome Project (HMP)	SRR060366	212289321	2185074	host-associated-human	human-skin
4472475	Human Microbiome Project (HMP)	SRR060367	320456511	3302184	host-associated-human	human-skin
4472476	Human Microbiome Project (HMP)	SRR060368	7330925558	76702230	host-associated-human	human-gut
4472477	Human Microbiome Project (HMP)	SRR060369	7344061513	76840009	host-associated-human	human-gut
4472478	Human Microbiome Project (HMP)	SRR060370	7315260672	76539163	host-associated-human	human-gut
4472479	Human Microbiome Project (HMP)	SRR060371	7293467821	76310499	host-associated-human	human-gut
4472480	Human Microbiome Project (HMP)	SRR060372	4635289290	48483069	host-associated-human	human-oral
4472481	Human Microbiome Project (HMP)	SRR060373	4628144723	48409319	host-associated-human	human-oral
4472482	Human Microbiome Project (HMP)	SRR060374	7286024759	72138859	host-associated-human	human-gut
4472483	Human Microbiome Project (HMP)	SRR060375	7233721000	71621000	host-associated-human	human-gut
4472484	Human Microbiome Project (HMP)	SRR060376	7196011236	71247636	host-associated-human	human-oral
4472485	Human Microbiome Project (HMP)	SRR060377	7247337921	71755821	host-associated-human	human-oral
4472486	Human Microbiome Project (HMP)	SRR060378	6614311937	65488237	host-associated-human	human-oral
4472487	Human Microbiome Project (HMP)	SRR060379	6648122798	65822998	host-associated-human	human-oral
4472488	Human Microbiome Project (HMP)	SRR060380	5859369863	58013563	host-associated-human	human-oral
4472489	Human Microbiome Project (HMP)	SRR060381	5955097461	58961361	host-associated-human	human-oral
4472490	Human Microbiome Project (HMP)	SRR060382	291706483	2888183	host-associated-human	human-skin
4472491	Human Microbiome Project (HMP)	SRR060383	273319433	2706133	host-associated-human	human-skin
4472492	Human Microbiome Project (HMP)	SRR060384	4661447647	46152947	host-associated-human	human-oral
4472493	Human Microbiome Project (HMP)	SRR060385	4671840749	46255849	host-associated-human	human-oral
4472494	Human Microbiome Project (HMP)	SRR060386	6082135766	60219166	host-associated-human	human-oral
4472495	Human Microbiome Project (HMP)	SRR060387	6068022531	60079431	host-associated-human	human-oral
4472496	Human Microbiome Project (HMP)	SRR060388	476054511	4713411	host-associated-human	human-oral
4472497	Human Microbiome Project (HMP)	SRR060389	479190258	4744458	host-associated-human	human-oral
4472498	Human Microbiome Project (HMP)	SRR060390	4639634172	45936972	host-associated-human	human-oral
4472499	Human Microbiome Project (HMP)	SRR060391	4642250072	45962872	host-associated-human	human-oral
4472500	Human Microbiome Project (HMP)	SRR060392	1026312611	10161511	host-associated-human	human-vaginal
4472501	Human Microbiome Project (HMP)	SRR060393	1045773493	10354193	host-associated-human	human-vaginal
4472502	Human Microbiome Project (HMP)	SRR060394	1295731424	12829024	host-associated-human	human-vaginal
4472503	Human Microbiome Project (HMP)	SRR060395	1316679531	13036431	host-associated-human	human-vaginal
4472504	Human Microbiome Project (HMP)	SRR060396	842006296	8336696	host-associated-human	human-skin
4472505	Human Microbiome Project (HMP)	SRR060397	863397591	8548491	host-associated-human	human-skin
4472506	Human Microbiome Project (HMP)	SRR060398	643615127	6372427	host-associated-human	human-skin
4472507	Human Microbiome Project (HMP)	SRR060399	671713731	6650631	host-associated-human	human-skin
4472508	Human Microbiome Project (HMP)	SRR060400	1923314922	19042722	host-associated-human	human-oral
4472509	Human Microbiome Project (HMP)	SRR060401	1931885580	19127580	host-associated-human	human-oral
4472510	Human Microbiome Project (HMP)	SRR060402	649697751	6432651	host-associated-human	human-skin
4472511	Human Microbiome Project (HMP)	SRR060403	635818836	6295236	host-associated-human	human-skin
4472512	Human Microbiome Project (HMP)	SRR060404	4776206776	47289176	host-associated-human	human-oral
4472513	Human Microbiome Project (HMP)	SRR060405	3364778034	33314634	host-associated-human	human-oral
4472514	Human Microbiome Project (HMP)	SRR060406	2587644745	25620245	host-associated-human	human-oral
4472515	Human Microbiome Project (HMP)	SRR060407	2526401274	25013874	host-associated-human	human-oral
4472516	Human Microbiome Project (HMP)	SRR060408	6661783048	65958248	host-associated-human	human-oral
4472517	Human Microbiome Project (HMP)	SRR060409	6488041030	64238030	host-associated-human	human-oral
4472518	Human Microbiome Project (HMP)	SRR060410	7692718530	76165530	host-associated-human	human-gut
4472519	Human Microbiome Project (HMP)	SRR060411	7753044214	76762814	host-associated-human	human-gut
4472520	Human Microbiome Project (HMP)	SRR060412	524131622	5189422	host-associated-human	human-vaginal
4472521	Human Microbiome Project (HMP)	SRR060413	521313520	5161520	host-associated-human	human-vaginal
4472522	Human Microbiome Project (HMP)	SRR060414	397320668	3933868	host-associated-human	human-skin
4472523	Human Microbiome Project (HMP)	SRR060415	422158689	4179789	host-associated-human	human-skin
4472524	Human Microbiome Project (HMP)	SRR060416	5725831804	56691404	host-associated-human	human-oral
4472525	Human Microbiome Project (HMP)	SRR060417	5758281993	57012693	host-associated-human	human-oral
4472526	Human Microbiome Project (HMP)	SRR060418	200324208	1983408	host-associated-human	human-oral
4472527	Human Microbiome Project (HMP)	SRR060419	203061308	2010508	host-associated-human	human-oral
4472528	Human Microbiome Project (HMP)	SRR060420	3433630037	33996337	host-associated-human	human-oral
4472529	Human Microbiome Project (HMP)	SRR060421	3433125138	33991338	host-associated-human	human-oral
4472530	Human Microbiome Project (HMP)	SRR060422	604421269	5984369	host-associated-human	human-oral
4472531	Human Microbiome Project (HMP)	SRR060423	325145967	3219267	host-associated-human	human-oral
4472532	Human Microbiome Project (HMP)	SRR060424	4207125811	41654711	host-associated-human	human-oral
4472533	Human Microbiome Project (HMP)	SRR060425	4257674291	42155191	host-associated-human	human-oral
4472534	Human Microbiome Project (HMP)	SRR060426	258457283	2558983	host-associated-human	human-vaginal
4472535	Human Microbiome Project (HMP)	SRR060427	261976830	2593830	host-associated-human	human-vaginal
4472536	Human Microbiome Project (HMP)	SRR060428	262515261	2599161	host-associated-human	human-skin
4472537	Human Microbiome Project (HMP)	SRR060429	281033712	2782512	host-associated-human	human-skin
4472538	Human Microbiome Project (HMP)	SRR060430	916635196	9075596	host-associated-human	human-oral
4472539	Human Microbiome Project (HMP)	SRR060431	3687056611	36505511	host-associated-human	human-oral
4472540	Human Microbiome Project (HMP)	SRR060432	326257270	3230270	host-associated-human	human-skin
4472541	Human Microbiome Project (HMP)	SRR060433	406313809	4022909	host-associated-human	human-skin
4472542	Human Microbiome Project (HMP)	SRR060434	707381780	7003780	host-associated-human	human-oral
4472543	Human Microbiome Project (HMP)	SRR060435	425375943	4211643	host-associated-human	human-oral
4472544	Human Microbiome Project (HMP)	SRR060436	552313450	5468450	host-associated-human	human-skin
4472545	Human Microbiome Project (HMP)	SRR060437	566890275	5612775	host-associated-human	human-skin
4472546	Human Microbiome Project (HMP)	SRR060438	361913906	3583306	host-associated-human	human-skin
4472547	Human Microbiome Project (HMP)	SRR060439	359805531	3562431	host-associated-human	human-skin
4472548	Human Microbiome Project (HMP)	SRR060440	2799310647	27715947	host-associated-human	human-oral
4472549	Human Microbiome Project (HMP)	SRR060441	2791975825	27643325	host-associated-human	human-oral
4472550	Human Microbiome Project (HMP)	SRR060442	7739558088	76629288	host-associated-human	human-gut
4472551	Human Microbiome Project (HMP)	SRR060443	7758637089	76818189	host-associated-human	human-gut
4472552	Human Microbiome Project (HMP)	SRR060444	409533184	4054784	host-associated-human	human-vaginal
4472553	Human Microbiome Project (HMP)	SRR060445	440962465	4365965	host-associated-human	human-vaginal
4472554	Human Microbiome Project (HMP)	SRR060446	4971851654	49226254	host-associated-human	human-oral
4472555	Human Microbiome Project (HMP)	SRR060447	4939606192	48906992	host-associated-human	human-oral
4472556	Human Microbiome Project (HMP)	SRR060448	413027178	4089378	host-associated-human	human-oral
4472557	Human Microbiome Project (HMP)	SRR060449	412764679	4086779	host-associated-human	human-oral
4472558	Human Microbiome Project (HMP)	SRR060456	4636606200	46366062	host-associated-human	human-oral
4472559	Human Microbiome Project (HMP)	SRR061044	3894530400	38945304	host-associated-human	human-gut
4472560	Human Microbiome Project (HMP)	SRR061111	4118063100	41180631	host-associated-human	human-gut
4472561	Human Microbiome Project (HMP)	SRR061112	4165270800	41652708	host-associated-human	human-gut
4472562	Human Microbiome Project (HMP)	SRR061113	4098484800	40984848	host-associated-human	human-gut
4472563	Human Microbiome Project (HMP)	SRR061114	4090655900	40906559	host-associated-human	human-gut
4472564	Human Microbiome Project (HMP)	SRR061115	4037738100	40377381	host-associated-human	human-gut
4472565	Human Microbiome Project (HMP)	SRR061117	4092004200	40920042	host-associated-human	human-gut
4472566	Human Microbiome Project (HMP)	SRR061118	3981081600	39810816	host-associated-human	human-gut
4472567	Human Microbiome Project (HMP)	SRR061119	3887605700	38876057	host-associated-human	human-gut
4472568	Human Microbiome Project (HMP)	SRR061120	3932272600	39322726	host-associated-human	human-gut
4472569	Human Microbiome Project (HMP)	SRR061121	3937882700	39378827	host-associated-human	human-gut
4472570	Human Microbiome Project (HMP)	SRR061123	4001894600	40018946	host-associated-human	human-gut
4472571	Human Microbiome Project (HMP)	SRR061124	3997795800	39977958	host-associated-human	human-gut
4472572	Human Microbiome Project (HMP)	SRR061125	4050261200	40502612	host-associated-human	human-gut
4472573	Human Microbiome Project (HMP)	SRR061127	7014150600	70141506	host-associated-human	human-gut
4472574	Human Microbiome Project (HMP)	SRR061128	7069814600	70698146	host-associated-human	human-gut
4472575	Human Microbiome Project (HMP)	SRR061129	7459589800	74595898	host-associated-human	human-gut
4472576	Human Microbiome Project (HMP)	SRR061130	7025157700	70251577	host-associated-human	human-gut
[truncated: 568 more rows]
