# Supplementary material for: Listeria monocytogenes faecal carriage is common and depends on the gut microbiota
Source: Nat Commun. 2021 Nov 24;12:6826. doi: 10.1038/s41467-021-27069-y (PMC8613254; doi:10.1038/s41467-021-27069-y)
Supplement: Supplementary file 9 — Supplementary Data 6 [file 41467_2021_27069_MOESM9_ESM.xlsx]

## Sheet: Sheet1
Human	3338
Cow	1270
Pig	300
Chicken	552
Goat	212
C. elegans	10
Lark	12
Trout	27
Sea Bass	11
Rat	56
Mouse	984
Kangaroo	13
Wallaroo	7
Dolphin	10
Manatee	19
Whale	5
Gorilla	12
Mussel	3
Olive fly	38
Hydra	26
Deer	5
Sea Lion	43
ants	21
African Green Monkey	5
Rhesus Macaque	6
Oysters	9
undefined	701
